# Supplementary material for: AuPairWise: A Method to Estimate RNA-Seq Replicability through Co-expression
Source: PLoS Comput Biol. 2016 Apr 15;12(4):e1004868. doi: 10.1371/journal.pcbi.1004868 (PMC4833304; doi:10.1371/journal.pcbi.1004868)
Supplement: S1 Table — (XLSX) [file pcbi.1004868.s010.xlsx]

## Sheet: S1Table
GO enrichment of genes in the housekeeping interaction gene pairs
GOID	GO description	Genes	Genes in GO term	P-values	P-values, adjusted
GO:0051301	cell division	124	328	2.02901e-92	4.81889e-89
GO:0044428	nuclear part	160	916	3.00288e-64	3.56592e-61
GO:0006996	organelle organization	151	852	2.0446e-61	1.61864e-58
GO:0005694	chromosome	97	347	3.6707e-58	2.17948e-55
GO:0044427	chromosomal part	86	275	4.30881e-56	2.04668e-53
GO:0007049	cell cycle	114	562	1.90115e-52	7.52538e-50
GO:0022402	cell cycle process	88	354	3.54604e-48	1.20312e-45
GO:0022403	cell cycle phase	76	275	2.69419e-45	7.10967e-43
GO:0031981	nuclear lumen	118	703	2.55731e-45	7.10967e-43
GO:0000793	condensed chromosome	52	113	1.89027e-44	4.4894e-42
GO:0015630	microtubule cytoskeleton	93	451	1.84673e-43	3.98727e-41
GO:0000279	M phase	71	250	2.96667e-43	5.87153e-41
GO:0031974	membrane-enclosed lumen	127	856	8.14435e-43	1.48791e-40
GO:0000776	kinetochore	42	71	2.89225e-42	4.90649e-40
GO:0044430	cytoskeletal part	122	807	5.58428e-42	8.84178e-40
GO:0000278	mitotic cell cycle	64	206	9.43856e-42	1.35233e-39
GO:0070013	intracellular organelle lumen	123	824	9.67983e-42	1.35233e-39
GO:0043233	organelle lumen	123	828	1.61501e-41	2.13091e-39
GO:0006259	DNA metabolic process	86	403	1.84005e-41	2.30006e-39
GO:0048285	organelle fission	58	167	4.89839e-41	5.81684e-39
GO:0051701	interaction with host	76	317	1.67716e-40	1.89679e-38
GO:0000280	nuclear division	56	159	4.81622e-40	4.97327e-38
GO:0007067	mitosis	56	159	4.81622e-40	4.97327e-38
GO:0000087	M phase of mitotic cell cycle	56	160	7.15936e-40	7.08478e-38
GO:0000775	chromosome, centromeric region	47	104	7.94175e-40	7.54466e-38
GO:0044403	symbiosis, encompassing mutualism through parasitism	76	326	1.39312e-39	1.22543e-37
GO:0044419	interspecies interaction between organisms	76	326	1.39312e-39	1.22543e-37
GO:0022415	viral reproductive process	74	315	8.29101e-39	7.03255e-37
GO:0000779	condensed chromosome, centromeric region	39	68	1.37732e-38	1.12798e-36
GO:0019048	virus-host interaction	73	312	3.6122e-38	2.85965e-36
GO:0000777	condensed chromosome kinetochore	38	65	4.45767e-38	3.41515e-36
GO:0017111	nucleoside-triphosphatase activity	92	549	2.41367e-35	1.79139e-33
GO:0033554	cellular response to stress	79	417	2.76727e-34	1.99159e-32
GO:0016462	pyrophosphatase activity	92	572	6.83067e-34	4.77143e-32
GO:0016818	hydrolase activity, acting on acid anhydrides, in phosphorus-containing anhydrides	92	575	1.04231e-33	7.07282e-32
GO:0016032	viral reproduction	74	374	1.78156e-33	1.14357e-31
GO:0044764	multi-organism cellular process	74	374	1.78156e-33	1.14357e-31
GO:0016817	hydrolase activity, acting on acid anhydrides	92	582	2.76203e-33	1.72627e-31
GO:0033036	macromolecule localization	115	911	4.58891e-32	2.79453e-30
GO:0006974	response to DNA damage stimulus	56	227	8.13746e-31	4.83162e-29
GO:0044703	multi-organism reproductive process	76	440	3.12679e-30	1.81125e-28
GO:0022414	reproductive process	117	993	7.59542e-30	4.29503e-28
GO:0000502	proteasome complex	28	47	1.0166e-28	5.61497e-27
GO:0007017	microtubule-based process	52	217	4.80195e-28	2.59196e-26
GO:0008104	protein localization	100	792	5.9809e-28	3.15659e-26
GO:0006281	DNA repair	47	183	6.77737e-27	3.49919e-25
GO:0051704	multi-organism process	100	835	3.92369e-26	1.98272e-24
GO:0005874	microtubule	52	240	8.18068e-26	4.04773e-24
GO:0005819	spindle	37	124	5.75176e-24	2.78784e-22
GO:0071702	organic substance transport	98	884	4.22e-23	2.0045e-21
GO:0015031	protein transport	81	638	5.97564e-23	2.78277e-21
GO:0051641	cellular localization	83	669	7.84784e-23	3.58435e-21
GO:0005654	nucleoplasm	65	430	1.04558e-22	4.68539e-21
GO:0045184	establishment of protein localization	81	649	1.80032e-22	7.91809e-21
GO:0000228	nuclear chromosome	32	97	2.00426e-22	8.65475e-21
GO:0002520	immune system development	51	282	1.37195e-21	5.81853e-20
GO:0009790	embryo development	83	718	7.5821e-21	3.15921e-19
GO:0044454	nuclear chromosome part	29	86	9.32608e-21	3.81887e-19
GO:0044085	cellular component biogenesis	74	598	2.11127e-20	8.49877e-19
GO:0007059	chromosome segregation	21	41	5.57351e-20	2.20618e-18
GO:0010604	positive regulation of macromolecule metabolic process	82	728	6.64628e-20	2.58769e-18
GO:0031325	positive regulation of cellular metabolic process	81	716	8.64884e-20	3.31307e-18
GO:0006310	DNA recombination	28	86	1.28174e-19	4.83194e-18
GO:0022607	cellular component assembly	67	518	1.32288e-19	4.90913e-18
GO:0043009	chordate embryonic development	64	483	2.53475e-19	9.26159e-18
GO:0001701	in utero embryonic development	50	305	2.77631e-19	9.9905e-18
GO:0002376	immune system process	82	751	4.50861e-19	1.5982e-17
GO:0009792	embryo development ending in birth or egg hatching	64	489	4.80622e-19	1.67864e-17
GO:0009893	positive regulation of metabolic process	84	785	5.74473e-19	1.97735e-17
GO:0010941	regulation of cell death	69	564	7.87442e-19	2.67168e-17
GO:0042981	regulation of apoptotic process	67	536	8.21723e-19	2.74872e-17
GO:0048534	hematopoietic or lymphoid organ development	46	267	9.98488e-19	3.29362e-17
GO:0043067	regulation of programmed cell death	67	543	1.6327e-18	5.31188e-17
GO:0006260	DNA replication	28	95	2.58162e-18	8.28559e-17
GO:0044451	nucleoplasm part	54	376	4.67652e-18	1.46297e-16
GO:0051649	establishment of localization in cell	67	554	4.68149e-18	1.46297e-16
GO:0051276	chromosome organization	44	257	7.27951e-18	2.2453e-16
GO:0030097	hemopoiesis	42	241	2.09974e-17	6.39345e-16
GO:0031975	envelope	63	513	2.22748e-17	6.69654e-16
GO:0070727	cellular macromolecule localization	51	351	2.42131e-17	7.18826e-16
GO:0000226	microtubule cytoskeleton organization	28	108	1.0771e-16	3.15816e-15
GO:0012501	programmed cell death	60	487	1.12248e-16	3.2511e-15
GO:0007010	cytoskeleton organization	45	291	1.70108e-16	4.86756e-15
GO:0006915	apoptotic process	59	478	1.86152e-16	5.26322e-15
GO:0003682	chromatin binding	39	221	1.8882e-16	5.27585e-15
GO:0031967	organelle envelope	60	497	2.91497e-16	8.05007e-15
GO:0046907	intracellular transport	51	374	3.56346e-16	9.72784e-15
GO:0034613	cellular protein localization	49	349	4.18559e-16	1.12963e-14
GO:0016887	ATPase activity	40	247	1.64202e-15	4.3818e-14
GO:0006403	RNA localization	21	63	2.68836e-15	7.09428e-14
GO:0032403	protein complex binding	33	175	5.31538e-15	1.38726e-13
GO:0051128	regulation of cellular component organization	58	502	6.559e-15	1.69322e-13
GO:0019899	enzyme binding	48	362	7.95851e-15	2.03242e-13
GO:0016772	transferase activity, transferring phosphorus-containing groups	74	757	9.44225e-15	2.38568e-13
GO:0000151	ubiquitin ligase complex	17	40	1.05373e-14	2.63431e-13
GO:0071822	protein complex subunit organization	45	326	1.26048e-14	3.11839e-13
GO:0009892	negative regulation of metabolic process	62	579	2.56476e-14	6.21562e-13
GO:0048610	cellular process involved in reproduction	39	255	2.55446e-14	6.21562e-13
GO:0051246	regulation of protein metabolic process	58	518	2.60049e-14	6.23856e-13
GO:0051028	mRNA transport	19	56	3.92382e-14	9.31908e-13
GO:0016469	proton-transporting two-sector ATPase complex	17	43	4.51586e-14	1.0619e-12
GO:0042995	cell projection	81	902	5.31432e-14	1.2374e-12
GO:0001775	cell activation	36	224	5.38534e-14	1.24176e-12
GO:0008219	cell death	65	638	6.25034e-14	1.42736e-12
GO:0005875	microtubule associated complex	22	81	7.13242e-14	1.61328e-12
GO:0016265	death	65	641	7.77154e-14	1.74127e-12
GO:0043933	macromolecular complex subunit organization	50	413	8.11849e-14	1.802e-12
GO:0050657	nucleic acid transport	19	60	1.64797e-13	3.55813e-12
GO:0050658	RNA transport	19	60	1.64797e-13	3.55813e-12
GO:0051236	establishment of RNA localization	19	60	1.64797e-13	3.55813e-12
GO:0051247	positive regulation of protein metabolic process	39	271	1.9073e-13	4.08093e-12
GO:0030163	protein catabolic process	32	187	2.29453e-13	4.86563e-12
GO:0010605	negative regulation of macromolecule metabolic process	58	548	2.91796e-13	6.13289e-12
GO:0042127	regulation of cell proliferation	61	597	3.31262e-13	6.90129e-12
GO:0051173	positive regulation of nitrogen compound metabolic process	54	490	3.89527e-13	8.04458e-12
GO:0051603	proteolysis involved in cellular protein catabolic process	29	158	4.84078e-13	9.91109e-12
GO:0045595	regulation of cell differentiation	62	620	5.46392e-13	1.10913e-11
GO:0050793	regulation of developmental process	77	874	6.04886e-13	1.21746e-11
GO:0031324	negative regulation of cellular metabolic process	55	513	7.20973e-13	1.43892e-11
GO:0044257	cellular protein catabolic process	29	161	7.95293e-13	1.57402e-11
GO:0033043	regulation of organelle organization	30	175	1.22197e-12	2.3985e-11
GO:0045321	leukocyte activation	32	199	1.32791e-12	2.58508e-11
GO:0006886	intracellular protein transport	36	250	1.58182e-12	3.05433e-11
GO:0003723	RNA binding	60	604	1.72698e-12	3.30773e-11
GO:0007018	microtubule-based movement	24	113	1.85156e-12	3.51796e-11
GO:0044265	cellular macromolecule catabolic process	31	191	2.31042e-12	4.32067e-11
GO:0051726	regulation of cell cycle	32	203	2.31001e-12	4.32067e-11
GO:0003743	translation initiation factor activity	16	46	2.61752e-12	4.85672e-11
GO:0031328	positive regulation of cellular biosynthetic process	54	518	3.52582e-12	6.49134e-11
GO:0015931	nucleobase-containing compound transport	19	70	3.63584e-12	6.6424e-11
GO:0006464	cellular protein modification process	64	683	4.11515e-12	7.34849e-11
GO:0036211	protein modification process	64	683	4.11515e-12	7.34849e-11
GO:0060548	negative regulation of cell death	40	312	4.10886e-12	7.34849e-11
GO:0009894	regulation of catabolic process	29	172	4.43988e-12	7.81091e-11
GO:0032879	regulation of localization	58	585	4.41197e-12	7.81091e-11
GO:0009057	macromolecule catabolic process	34	233	4.49406e-12	7.84808e-11
GO:0009891	positive regulation of biosynthetic process	54	523	5.1262e-12	8.88666e-11
GO:0008135	translation factor activity, nucleic acid binding	19	72	6.2988e-12	1.08403e-10
GO:0005829	cytosol	47	418	6.4887e-12	1.10711e-10
GO:0043066	negative regulation of apoptotic process	38	289	6.5261e-12	1.10711e-10
GO:0048468	cell development	69	776	6.5894e-12	1.10992e-10
GO:0008017	microtubule binding	17	56	6.75135e-12	1.12129e-10
GO:0034220	ion transmembrane transport	17	56	6.75135e-12	1.12129e-10
GO:0006818	hydrogen transport	15	42	8.1309e-12	1.33179e-10
GO:0015992	proton transport	15	42	8.1309e-12	1.33179e-10
GO:0010557	positive regulation of macromolecule biosynthetic process	51	483	8.78678e-12	1.42936e-10
GO:0042623	ATPase activity, coupled	31	201	9.11232e-12	1.47223e-10
GO:0043069	negative regulation of programmed cell death	38	293	9.93664e-12	1.59456e-10
GO:0006461	protein complex assembly	36	268	1.25021e-11	1.9795e-10
GO:0070271	protein complex biogenesis	36	268	1.25021e-11	1.9795e-10
GO:0045935	positive regulation of nucleobase-containing compound metabolic process	50	475	1.57548e-11	2.47799e-10
GO:0009719	response to endogenous stimulus	54	539	1.63715e-11	2.54609e-10
GO:0051493	regulation of cytoskeleton organization	23	114	1.64022e-11	2.54609e-10
GO:0010033	response to organic substance	73	863	1.67847e-11	2.58854e-10
GO:0043412	macromolecule modification	65	730	2.57187e-11	3.94076e-10
GO:0008283	cell proliferation	33	235	2.66757e-11	4.06121e-10
GO:0065003	macromolecular complex assembly	41	350	4.01252e-11	6.0699e-10
GO:0007166	cell surface receptor signaling pathway	67	774	4.33572e-11	6.47662e-10
GO:0051321	meiotic cell cycle	20	89	4.33593e-11	6.47662e-10
GO:0003774	motor activity	21	99	4.5729e-11	6.7879e-10
GO:0016568	chromatin modification	25	142	4.99827e-11	7.37322e-10
GO:0051052	regulation of DNA metabolic process	18	72	6.06055e-11	8.88506e-10
GO:0070887	cellular response to chemical stimulus	51	510	6.42999e-11	9.36886e-10
GO:0008284	positive regulation of cell proliferation	41	356	6.832e-11	9.89391e-10
GO:0030117	membrane coat	16	56	7.83294e-11	1.12068e-09
GO:0048475	coated membrane	16	56	7.83294e-11	1.12068e-09
GO:0045934	negative regulation of nucleobase-containing compound metabolic process	42	374	8.9237e-11	1.26909e-09
GO:0004672	protein kinase activity	48	470	1.14489e-10	1.61853e-09
GO:0008134	transcription factor binding	24	136	1.15194e-10	1.61885e-09
GO:0015078	hydrogen ion transmembrane transporter activity	19	84	1.17322e-10	1.63906e-09
GO:0000794	condensed nuclear chromosome	14	42	1.18693e-10	1.64851e-09
GO:0097458	neuron part	55	585	1.2019e-10	1.65959e-09
GO:0000785	chromatin	23	126	1.38358e-10	1.89942e-09
GO:0016779	nucleotidyltransferase activity	19	85	1.46029e-10	1.99322e-09
GO:0005635	nuclear envelope	27	173	1.49904e-10	2.03442e-09
GO:0015631	tubulin binding	18	76	1.59933e-10	2.13393e-09
GO:0043254	regulation of protein complex assembly	18	76	1.59933e-10	2.13393e-09
GO:0051172	negative regulation of nitrogen compound metabolic process	42	381	1.59766e-10	2.13393e-09
GO:0019866	organelle inner membrane	32	238	1.66847e-10	2.21375e-09
GO:0006325	chromatin organization	29	200	1.94059e-10	2.5605e-09
GO:0046649	lymphocyte activation	27	175	1.95852e-10	2.56988e-09
GO:0031327	negative regulation of cellular biosynthetic process	43	399	1.98901e-10	2.59555e-09
GO:0008092	cytoskeletal protein binding	42	384	2.04061e-10	2.64834e-09
GO:0006357	regulation of transcription from RNA polymerase II promoter	53	561	2.19904e-10	2.83843e-09
GO:0065009	regulation of molecular function	48	480	2.34799e-10	3.01431e-09
GO:0000790	nuclear chromatin	14	44	2.41313e-10	3.08128e-09
GO:0032268	regulation of cellular protein metabolic process	45	433	2.48261e-10	3.15305e-09
GO:0006928	cellular component movement	44	418	2.61222e-10	3.30001e-09
GO:0009890	negative regulation of biosynthetic process	43	404	2.94575e-10	3.70167e-09
GO:0005815	microtubule organizing center	26	166	3.01668e-10	3.77085e-09
GO:0010558	negative regulation of macromolecule biosynthetic process	42	389	3.04879e-10	3.79103e-09
GO:0016773	phosphotransferase activity, alcohol group as acceptor	53	568	3.43981e-10	4.25497e-09
GO:0044087	regulation of cellular component biogenesis	23	132	3.64138e-10	4.48098e-09
GO:0002521	leukocyte differentiation	24	145	4.53772e-10	5.5552e-09
GO:0048646	anatomical structure formation involved in morphogenesis	74	956	6.91989e-10	8.42807e-09
GO:0051539	4 iron, 4 sulfur cluster binding	12	33	7.98951e-10	9.68116e-09
GO:0051536	iron-sulfur cluster binding	15	56	8.34494e-10	1.00097e-08
GO:0051540	metal cluster binding	15	56	8.34494e-10	1.00097e-08
GO:0002562	somatic diversification of immune receptors via germline recombination within a single locus	10	21	8.73782e-10	1.03762e-08
GO:0016444	somatic cell DNA recombination	10	21	8.73782e-10	1.03762e-08
GO:0016192	vesicle-mediated transport	42	403	9.00997e-10	1.06461e-08
GO:0032270	positive regulation of cellular protein metabolic process	30	227	9.39542e-10	1.10466e-08
GO:0001824	blastocyst development	15	57	1.09493e-09	1.28102e-08
GO:0016570	histone modification	13	41	1.11495e-09	1.29805e-08
GO:0004674	protein serine/threonine kinase activity	37	330	1.22144e-09	1.41509e-08
GO:0005743	mitochondrial inner membrane	29	217	1.37133e-09	1.58103e-08
GO:0007126	meiosis	18	86	1.38594e-09	1.5825e-08
GO:0051327	M phase of meiotic cell cycle	18	86	1.38594e-09	1.5825e-08
GO:0051049	regulation of transport	43	426	1.52341e-09	1.73115e-08
GO:0002200	somatic diversification of immune receptors	10	22	1.55004e-09	1.75302e-08
GO:0051130	positive regulation of cellular component organization	26	179	1.60478e-09	1.80633e-08
GO:0048471	perinuclear region of cytoplasm	31	246	1.61453e-09	1.80873e-08
GO:0042176	regulation of protein catabolic process	15	59	1.85109e-09	2.06401e-08
GO:0002440	production of molecular mediator of immune response	11	29	2.42114e-09	2.67452e-08
GO:0070925	organelle assembly	11	29	2.42114e-09	2.67452e-08
GO:0044445	cytosolic part	14	52	2.83707e-09	3.11946e-08
GO:0016569	covalent chromatin modification	13	44	2.97098e-09	3.25165e-08
GO:0005739	mitochondrion	74	993	3.57933e-09	3.8995e-08
GO:0007281	germ cell development	19	102	3.85189e-09	4.17728e-08
GO:0040008	regulation of growth	33	284	3.88967e-09	4.19907e-08
GO:0015672	monovalent inorganic cation transport	19	103	4.56498e-09	4.90581e-08
GO:0010629	negative regulation of gene expression	40	394	4.79463e-09	5.12939e-08
GO:0030099	myeloid cell differentiation	18	93	5.21397e-09	5.55299e-08
GO:0042110	T cell activation	20	115	5.23772e-09	5.55339e-08
GO:0051223	regulation of protein transport	19	104	5.39837e-09	5.69828e-08
GO:0019901	protein kinase binding	22	139	5.66241e-09	5.95054e-08
GO:0044429	mitochondrial part	39	381	5.9231e-09	6.19707e-08
GO:0051253	negative regulation of RNA metabolic process	37	352	7.12724e-09	7.4242e-08
GO:0000922	spindle pole	13	47	7.28117e-09	7.55143e-08
GO:0015399	primary active transmembrane transporter activity	18	95	7.43352e-09	7.64269e-08
GO:0015405	P-P-bond-hydrolysis-driven transmembrane transporter activity	18	95	7.43352e-09	7.64269e-08
GO:0031966	mitochondrial membrane	34	308	8.45144e-09	8.6518e-08
GO:0009966	regulation of signal transduction	61	771	1.00984e-08	1.02935e-07
GO:0019900	kinase binding	23	156	1.0377e-08	1.05322e-07
GO:2000026	regulation of multicellular organismal development	55	663	1.08547e-08	1.09701e-07
GO:0002377	immunoglobulin production	10	26	1.11621e-08	1.11387e-07
GO:0006302	double-strand break repair	10	26	1.11621e-08	1.11387e-07
GO:0006511	ubiquitin-dependent protein catabolic process	22	144	1.10739e-08	1.11387e-07
GO:0042626	ATPase activity, coupled to transmembrane movement of substances	17	87	1.18959e-08	1.1772e-07
GO:0043492	ATPase activity, coupled to movement of substances	17	87	1.18959e-08	1.1772e-07
GO:0070201	regulation of establishment of protein localization	19	109	1.21038e-08	1.1928e-07
GO:0032271	regulation of protein polymerization	14	58	1.32963e-08	1.30491e-07
GO:0051093	negative regulation of developmental process	36	345	1.37379e-08	1.3427e-07
GO:0010646	regulation of cell communication	69	929	1.3974e-08	1.36018e-07
GO:0002682	regulation of immune system process	35	330	1.43822e-08	1.39419e-07
GO:0023051	regulation of signaling	69	930	1.4581e-08	1.40772e-07
GO:0071705	nitrogen compound transport	24	173	1.69355e-08	1.62841e-07
GO:0019941	modification-dependent protein catabolic process	22	148	1.85177e-08	1.76625e-07
GO:0043632	modification-dependent macromolecule catabolic process	22	148	1.85177e-08	1.76625e-07
GO:0010564	regulation of cell cycle process	15	69	1.87725e-08	1.77628e-07
GO:0051640	organelle localization	15	69	1.87725e-08	1.77628e-07
GO:0007507	heart development	30	258	1.93158e-08	1.82043e-07
GO:0006261	DNA-dependent DNA replication	9	21	1.97749e-08	1.85634e-07
GO:0031401	positive regulation of protein modification process	26	202	2.11819e-08	1.98059e-07
GO:0051254	positive regulation of RNA metabolic process	41	432	2.12803e-08	1.98199e-07
GO:0016604	nuclear body	23	162	2.15118e-08	1.99573e-07
GO:0022412	cellular process involved in reproduction in multicellular organism	20	125	2.28976e-08	2.11603e-07
GO:0003899	DNA-directed RNA polymerase activity	11	35	2.39351e-08	2.19483e-07
GO:0034062	RNA polymerase activity	11	35	2.39351e-08	2.19483e-07
GO:0016820	hydrolase activity, acting on acid anhydrides, catalyzing transmembrane movement of substances	17	92	2.86118e-08	2.61358e-07
GO:0050790	regulation of catalytic activity	36	356	3.09043e-08	2.81217e-07
GO:0033177	proton-transporting two-sector ATPase complex, proton-transporting domain	9	22	3.23921e-08	2.9363e-07
GO:0032956	regulation of actin cytoskeleton organization	16	82	3.25618e-08	2.94046e-07
GO:0032535	regulation of cellular component size	18	104	3.27139e-08	2.94301e-07
GO:0005740	mitochondrial envelope	34	326	3.49098e-08	3.12871e-07
GO:0016301	kinase activity	53	651	3.72787e-08	3.32845e-07
GO:0015077	monovalent inorganic cation transmembrane transporter activity	28	237	4.0421e-08	3.5955e-07
GO:0002443	leukocyte mediated immunity	15	73	4.20871e-08	3.72973e-07
GO:0004386	helicase activity	20	130	4.51616e-08	3.98731e-07
GO:0031399	regulation of protein modification process	34	330	4.708e-08	4.1413e-07
GO:0044463	cell projection part	41	445	4.85806e-08	4.25752e-07
GO:0044093	positive regulation of molecular function	28	242	6.32923e-08	5.52645e-07
GO:0032880	regulation of protein localization	20	133	6.6751e-08	5.80709e-07
GO:0016881	acid-amino acid ligase activity	21	146	6.9481e-08	6.02253e-07
GO:0019220	regulation of phosphate metabolic process	38	401	7.21565e-08	6.23169e-07
GO:0044248	cellular catabolic process	42	469	7.40942e-08	6.37586e-07
GO:0051174	regulation of phosphorus metabolic process	38	402	7.69846e-08	6.60067e-07
GO:0008094	DNA-dependent ATPase activity	10	31	7.90783e-08	6.75579e-07
GO:0051129	negative regulation of cellular component organization	19	123	9.12299e-08	7.76599e-07
GO:2000113	negative regulation of cellular macromolecule biosynthetic process	36	372	9.39583e-08	7.96968e-07
GO:0009628	response to abiotic stimulus	40	439	9.51317e-08	8.04049e-07
GO:0032386	regulation of intracellular transport	16	89	1.08705e-07	9.12279e-07
GO:0043566	structure-specific DNA binding	16	89	1.08705e-07	9.12279e-07
GO:0090066	regulation of anatomical structure size	21	150	1.11555e-07	9.32897e-07
GO:0044459	plasma membrane part	59	787	1.15422e-07	9.61853e-07
GO:0071310	cellular response to organic substance	38	409	1.20281e-07	9.98837e-07
GO:0060341	regulation of cellular localization	30	281	1.3165e-07	1.08944e-06
GO:0016055	Wnt receptor signaling pathway	23	179	1.40469e-07	1.15839e-06
GO:0043005	neuron projection	43	500	1.61459e-07	1.32687e-06
GO:0051222	positive regulation of protein transport	13	60	1.73156e-07	1.41809e-06
GO:0072358	cardiovascular system development	41	468	1.90755e-07	1.55152e-06
GO:0072359	circulatory system development	41	468	1.90755e-07	1.55152e-06
GO:0030833	regulation of actin filament polymerization	12	51	1.96319e-07	1.59132e-06
GO:0001932	regulation of protein phosphorylation	29	271	2.01775e-07	1.62998e-06
GO:0043623	cellular protein complex assembly	14	71	2.03986e-07	1.64226e-06
GO:0048872	homeostasis of number of cells	18	117	2.10596e-07	1.68855e-06
GO:0051054	positive regulation of DNA metabolic process	10	34	2.11868e-07	1.68855e-06
GO:0051656	establishment of organelle localization	10	34	2.11868e-07	1.68855e-06
GO:0045596	negative regulation of cell differentiation	30	289	2.43027e-07	1.9304e-06
GO:0002460	adaptive immune response based on somatic recombination of immune receptors built from immunoglobulin superfamily domains	14	72	2.44876e-07	1.9386e-06
GO:0001934	positive regulation of protein phosphorylation	22	171	2.5517e-07	2.01338e-06
GO:0032970	regulation of actin filament-based process	16	95	2.77588e-07	2.18302e-06
GO:0000792	heterochromatin	10	35	2.87042e-07	2.23516e-06
GO:0016651	oxidoreductase activity, acting on NAD(P)H	10	35	2.87042e-07	2.23516e-06
GO:0032886	regulation of microtubule-based process	10	35	2.87042e-07	2.23516e-06
GO:0031514	motile cilium	15	84	2.95998e-07	2.29737e-06
GO:0003777	microtubule motor activity	12	53	3.08701e-07	2.38816e-06
GO:0031329	regulation of cellular catabolic process	19	134	3.62672e-07	2.79658e-06
GO:0007051	spindle organization	8	21	3.721e-07	2.85077e-06
GO:0030496	midbody	8	21	3.721e-07	2.85077e-06
GO:0008064	regulation of actin polymerization or depolymerization	12	54	3.83935e-07	2.91325e-06
GO:0030832	regulation of actin filament length	12	54	3.83935e-07	2.91325e-06
GO:0046822	regulation of nucleocytoplasmic transport	12	54	3.83935e-07	2.91325e-06
GO:0045892	negative regulation of transcription, DNA-dependent	33	344	3.89084e-07	2.94291e-06
GO:0022008	neurogenesis	53	701	3.91398e-07	2.95101e-06
GO:0005730	nucleolus	23	190	4.15646e-07	3.12392e-06
GO:0055085	transmembrane transport	21	162	4.1797e-07	3.13148e-06
GO:0042327	positive regulation of phosphorylation	22	176	4.22929e-07	3.15866e-06
GO:0002250	adaptive immune response	14	76	4.92539e-07	3.66702e-06
GO:0016607	nuclear speck	16	99	4.96881e-07	3.68779e-06
GO:0019829	cation-transporting ATPase activity	10	37	5.10065e-07	3.77385e-06
GO:0006457	protein folding	19	137	5.14447e-07	3.78325e-06
GO:0015988	energy coupled proton transmembrane transport, against electrochemical gradient	9	29	5.19301e-07	3.78325e-06
GO:0015991	ATP hydrolysis coupled proton transport	9	29	5.19301e-07	3.78325e-06
GO:0031625	ubiquitin protein ligase binding	9	29	5.19301e-07	3.78325e-06
GO:0044389	small conjugating protein ligase binding	9	29	5.19301e-07	3.78325e-06
GO:0002263	cell activation involved in immune response	11	46	5.3202e-07	3.85228e-06
GO:0002366	leukocyte activation involved in immune response	11	46	5.3202e-07	3.85228e-06
GO:0046983	protein dimerization activity	38	434	5.3741e-07	3.87948e-06
GO:0033157	regulation of intracellular protein transport	12	56	5.84854e-07	4.20917e-06
GO:0010562	positive regulation of phosphorus metabolic process	23	195	6.60845e-07	4.72743e-06
GO:0045937	positive regulation of phosphate metabolic process	23	195	6.60845e-07	4.72743e-06
GO:0010628	positive regulation of gene expression	40	473	6.65493e-07	4.74639e-06
GO:0051258	protein polymerization	10	38	6.69907e-07	4.76356e-06
GO:0031982	vesicle	47	601	6.92168e-07	4.90716e-06
GO:0040007	growth	27	256	7.00153e-07	4.94849e-06
GO:1901700	response to oxygen-containing compound	40	474	7.02164e-07	4.94849e-06
GO:0048729	tissue morphogenesis	32	337	7.27671e-07	5.11307e-06
GO:0045893	positive regulation of transcription, DNA-dependent	37	424	8.18727e-07	5.73592e-06
GO:0003684	damaged DNA binding	8	23	8.40731e-07	5.87276e-06
GO:0044455	mitochondrial membrane part	10	39	8.71864e-07	6.07237e-06
GO:0031410	cytoplasmic vesicle	45	570	9.20433e-07	6.37838e-06
GO:0033365	protein localization to organelle	17	116	9.21173e-07	6.37838e-06
GO:0044441	cilium part	14	80	9.45355e-07	6.52679e-06
GO:0048584	positive regulation of response to stimulus	35	392	9.52032e-07	6.55384e-06
GO:0006812	cation transport	26	245	9.94495e-07	6.82637e-06
GO:0042325	regulation of phosphorylation	29	293	1.02816e-06	7.0371e-06
GO:0034399	nuclear periphery	11	49	1.0524e-06	7.18235e-06
GO:0008565	protein transporter activity	12	59	1.06144e-06	7.22329e-06
GO:0044770	cell cycle phase transition	10	40	1.12502e-06	7.6123e-06
GO:0044772	mitotic cell cycle phase transition	10	40	1.12502e-06	7.6123e-06
GO:0035295	tube development	31	328	1.19203e-06	8.04285e-06
GO:0016879	ligase activity, forming carbon-nitrogen bonds	21	173	1.24914e-06	8.40426e-06
GO:0007276	gamete generation	33	363	1.29897e-06	8.71486e-06
GO:0031988	membrane-bounded vesicle	43	541	1.34117e-06	8.97261e-06
GO:0016482	cytoplasmic transport	19	146	1.38153e-06	9.2167e-06
GO:0016023	cytoplasmic membrane-bounded vesicle	42	524	1.43184e-06	9.52555e-06
GO:0002573	myeloid leukocyte differentiation	10	41	1.43998e-06	9.55296e-06
GO:0030030	cell projection organization	34	382	1.45396e-06	9.61884e-06
GO:0002449	lymphocyte mediated immunity	12	61	1.54573e-06	1.01975e-05
GO:0051291	protein heterooligomerization	11	51	1.61047e-06	1.05952e-05
GO:0032989	cellular component morphogenesis	34	384	1.63411e-06	1.0721e-05
GO:0031334	positive regulation of protein complex assembly	8	25	1.73912e-06	1.13785e-05
GO:0031965	nuclear membrane	15	96	1.74688e-06	1.13979e-05
GO:0051270	regulation of cellular component movement	21	178	1.98898e-06	1.2942e-05
GO:0043085	positive regulation of catalytic activity	21	179	2.17795e-06	1.41329e-05
GO:0015629	actin cytoskeleton	20	165	2.27241e-06	1.47057e-05
GO:0003006	developmental process involved in reproduction	29	305	2.31189e-06	1.48398e-05
GO:0034622	cellular macromolecular complex assembly	19	151	2.30659e-06	1.48398e-05
GO:2000145	regulation of cell motility	19	151	2.30659e-06	1.48398e-05
GO:0006793	phosphorus metabolic process	47	629	2.43199e-06	1.55268e-05
GO:0009888	tissue development	57	824	2.42683e-06	1.55268e-05
GO:0048598	embryonic morphogenesis	34	391	2.44016e-06	1.55372e-05
GO:0006796	phosphate-containing compound metabolic process	46	611	2.54117e-06	1.61371e-05
GO:0071103	DNA conformation change	14	87	2.68251e-06	1.69893e-05
GO:0016363	nuclear matrix	10	44	2.88894e-06	1.8248e-05
GO:0019787	small conjugating protein ligase activity	15	100	2.95808e-06	1.86351e-05
GO:0009056	catabolic process	48	653	2.98755e-06	1.8763e-05
GO:0030031	cell projection assembly	13	76	3.00209e-06	1.8763e-05
GO:0060249	anatomical structure homeostasis	13	76	3.00209e-06	1.8763e-05
GO:0019827	stem cell maintenance	12	65	3.13012e-06	1.95119e-05
GO:0051094	positive regulation of developmental process	32	361	3.19674e-06	1.9875e-05
GO:1901698	response to nitrogen compound	31	346	3.6389e-06	2.2565e-05
GO:0019953	sexual reproduction	35	416	3.65769e-06	2.26224e-05
GO:0006754	ATP biosynthetic process	9	36	3.88913e-06	2.39914e-05
GO:0060562	epithelial tube morphogenesis	22	201	3.99946e-06	2.46081e-05
GO:0048863	stem cell differentiation	14	90	4.05512e-06	2.48861e-05
GO:0007346	regulation of mitotic cell cycle	11	56	4.27038e-06	2.61396e-05
GO:0045597	positive regulation of cell differentiation	26	265	4.29452e-06	2.62198e-05
GO:0010927	cellular component assembly involved in morphogenesis	12	67	4.36169e-06	2.65615e-05
GO:0009967	positive regulation of signal transduction	26	266	4.59966e-06	2.78678e-05
GO:0050767	regulation of neurogenesis	26	266	4.59966e-06	2.78678e-05
GO:0022892	substrate-specific transporter activity	50	704	4.87875e-06	2.94087e-05
GO:1901214	regulation of neuron death	15	104	4.8714e-06	2.94087e-05
GO:0048609	multicellular organismal reproductive process	38	476	4.91323e-06	2.95416e-05
GO:0016310	phosphorylation	22	204	5.0944e-06	3.05535e-05
GO:0048589	developmental growth	18	145	5.12535e-06	3.05847e-05
GO:0048864	stem cell development	12	68	5.12384e-06	3.05847e-05
GO:0060284	regulation of cell development	29	318	5.26167e-06	3.13195e-05
GO:0051082	unfolded protein binding	13	80	5.42256e-06	3.21965e-05
GO:0030218	erythrocyte differentiation	10	47	5.46547e-06	3.22898e-05
GO:0046034	ATP metabolic process	10	47	5.46547e-06	3.22898e-05
GO:0007568	aging	17	132	5.64456e-06	3.32651e-05
GO:0010627	regulation of intracellular protein kinase cascade	24	237	5.78225e-06	3.39922e-05
GO:0010647	positive regulation of cell communication	28	303	5.91967e-06	3.47141e-05
GO:0043235	receptor complex	12	69	6.00059e-06	3.5102e-05
GO:0050678	regulation of epithelial cell proliferation	14	93	6.01977e-06	3.51276e-05
GO:0048585	negative regulation of response to stimulus	30	338	6.25543e-06	3.64134e-05
GO:0040029	regulation of gene expression, epigenetic	9	38	6.31139e-06	3.66493e-05
GO:0002009	morphogenesis of an epithelium	26	271	6.44435e-06	3.73301e-05
GO:0006091	generation of precursor metabolites and energy	19	162	6.57087e-06	3.79704e-05
GO:0032504	multicellular organism reproduction	38	483	6.87574e-06	3.96356e-05
GO:0000988	protein binding transcription factor activity	17	134	6.92889e-06	3.98453e-05
GO:0007417	central nervous system development	39	502	7.02009e-06	4.02722e-05
GO:0060429	epithelium development	34	412	7.58062e-06	4.33831e-05
GO:0006468	protein phosphorylation	19	164	7.8617e-06	4.48835e-05
GO:0002285	lymphocyte activation involved in immune response	8	30	8.01631e-06	4.55472e-05
GO:0006275	regulation of DNA replication	8	30	8.01631e-06	4.55472e-05
GO:0019724	B cell mediated immunity	10	49	8.12521e-06	4.60558e-05
GO:2000147	positive regulation of cell motility	13	83	8.2376e-06	4.65817e-05
GO:0031667	response to nutrient levels	20	180	8.63522e-06	4.87141e-05
GO:0048699	generation of neurons	46	641	8.88524e-06	5.00058e-05
GO:0010243	response to organic nitrogen	29	328	9.55265e-06	5.36349e-05
GO:0008022	protein C-terminus binding	10	50	9.83014e-06	5.50627e-05
GO:0043523	regulation of neuron apoptotic process	14	97	9.93148e-06	5.54994e-05
GO:0042625	ATPase activity, coupled to transmembrane movement of ions	11	61	1.01716e-05	5.67081e-05
GO:0030098	lymphocyte differentiation	15	111	1.0979e-05	6.10167e-05
GO:0035239	tube morphogenesis	22	214	1.09958e-05	6.10167e-05
GO:0016044	cellular membrane organization	16	125	1.14183e-05	6.32133e-05
GO:0006997	nucleus organization	7	23	1.14551e-05	6.32692e-05
GO:0009991	response to extracellular stimulus	21	199	1.1589e-05	6.38606e-05
GO:0010212	response to ionizing radiation	10	51	1.18349e-05	6.49145e-05
GO:0034101	erythrocyte homeostasis	10	51	1.18349e-05	6.49145e-05
GO:0009205	purine ribonucleoside triphosphate metabolic process	11	62	1.19656e-05	6.54799e-05
GO:0051272	positive regulation of cellular component movement	13	86	1.22683e-05	6.69823e-05
GO:0009896	positive regulation of catabolic process	9	41	1.23085e-05	6.70475e-05
GO:0000902	cell morphogenesis	30	350	1.23687e-05	6.72209e-05
GO:0002252	immune effector process	21	200	1.25163e-05	6.7868e-05
GO:0014070	response to organic cyclic compound	32	387	1.33566e-05	7.22593e-05
GO:0046982	protein heterodimerization activity	21	201	1.35099e-05	7.2769e-05
GO:0090316	positive regulation of intracellular protein transport	8	32	1.35121e-05	7.2769e-05
GO:0000989	transcription factor binding transcription factor activity	16	127	1.39924e-05	7.48465e-05
GO:0051251	positive regulation of lymphocyte activation	13	87	1.39523e-05	7.48465e-05
GO:0061024	membrane organization	16	127	1.39924e-05	7.48465e-05
GO:0023056	positive regulation of signaling	27	301	1.47818e-05	7.88917e-05
GO:0006955	immune response	30	354	1.53909e-05	8.1958e-05
GO:0005813	centrosome	11	64	1.6392e-05	8.70938e-05
GO:0043244	regulation of protein complex disassembly	8	33	1.7274e-05	9.15751e-05
GO:0040017	positive regulation of locomotion	13	89	1.79391e-05	9.48896e-05
GO:0005667	transcription factor complex	17	144	1.81569e-05	9.58282e-05
GO:0040012	regulation of locomotion	19	174	1.84111e-05	9.69544e-05
GO:0031252	cell leading edge	18	159	1.85642e-05	9.75441e-05
GO:0080134	regulation of response to stress	22	222	1.95815e-05	0.000102663
GO:0006508	proteolysis	42	583	1.96684e-05	0.000102891
GO:0046930	pore complex	10	54	2.00981e-05	0.000104908
GO:0010038	response to metal ion	16	131	2.07345e-05	0.000107992
GO:0003712	transcription cofactor activity	15	117	2.08612e-05	0.000108414
GO:0018205	peptidyl-lysine modification	7	25	2.10862e-05	0.000109344
GO:0045859	regulation of protein kinase activity	19	176	2.16392e-05	0.000111967
GO:0051249	regulation of lymphocyte activation	17	146	2.17637e-05	0.000112367
GO:0001889	liver development	11	66	2.21719e-05	0.000114226
GO:0010720	positive regulation of cell development	13	91	2.28912e-05	0.000117656
GO:0022890	inorganic cation transmembrane transporter activity	28	326	2.29368e-05	0.000117656
GO:0045637	regulation of myeloid cell differentiation	10	55	2.37763e-05	0.0001217
GO:0043408	regulation of MAPK cascade	19	178	2.53642e-05	0.00012927
GO:0051259	protein oligomerization	19	178	2.53642e-05	0.00012927
GO:0009144	purine nucleoside triphosphate metabolic process	11	67	2.56704e-05	0.000129994
GO:0021700	developmental maturation	15	119	2.55769e-05	0.000129994
GO:0061008	hepaticobiliary system development	11	67	2.56704e-05	0.000129994
GO:0043242	negative regulation of protein complex disassembly	7	26	2.79585e-05	0.00014098
GO:1901880	negative regulation of protein depolymerization	7	26	2.79585e-05	0.00014098
GO:0030217	T cell differentiation	12	80	2.85096e-05	0.000143454
GO:0009199	ribonucleoside triphosphate metabolic process	11	68	2.96355e-05	0.000148804
GO:0030335	positive regulation of cell migration	12	81	3.23812e-05	0.000162248
GO:1901215	negative regulation of neuron death	11	69	3.4118e-05	0.00017059
GO:0001076	RNA polymerase II transcription factor binding transcription factor activity	8	36	3.42037e-05	0.000170659
GO:0005929	cilium	19	182	3.45741e-05	0.000172146
GO:0002696	positive regulation of leukocyte activation	13	95	3.64881e-05	0.000181192
GO:0007283	spermatogenesis	25	282	3.66961e-05	0.000181192
GO:0042108	positive regulation of cytokine biosynthetic process	7	27	3.65723e-05	0.000181192
GO:0048232	male gamete generation	25	282	3.66961e-05	0.000181192
GO:0035556	intracellular signal transduction	43	621	3.99903e-05	0.000197048
GO:0007420	brain development	31	391	4.05007e-05	0.000199149
GO:0042592	homeostatic process	43	622	4.1504e-05	0.000203661
GO:0043549	regulation of kinase activity	19	185	4.33264e-05	0.000212166
GO:0044702	single organism reproductive process	38	525	4.34883e-05	0.000212221
GO:1901575	organic substance catabolic process	40	564	4.35164e-05	0.000212221
GO:0071495	cellular response to endogenous stimulus	21	218	4.55559e-05	0.000221711
GO:0006811	ion transport	29	357	4.59206e-05	0.000222574
GO:0033993	response to lipid	29	357	4.59206e-05	0.000222574
GO:0001654	eye development	20	202	4.65408e-05	0.000225121
GO:0009206	purine ribonucleoside triphosphate biosynthetic process	9	48	4.69897e-05	0.00022637
GO:0016064	immunoglobulin mediated immune response	9	48	4.69897e-05	0.00022637
GO:0070507	regulation of microtubule cytoskeleton organization	7	28	4.72501e-05	0.000227164
GO:0005215	transporter activity	56	894	5.00326e-05	0.000240056
GO:0033674	positive regulation of kinase activity	14	112	5.17594e-05	0.00024784
GO:0007292	female gamete generation	10	60	5.20758e-05	0.000248353
GO:0042113	B cell activation	10	60	5.20758e-05	0.000248353
GO:0051960	regulation of nervous system development	26	306	5.30652e-05	0.000252565
GO:0009607	response to biotic stimulus	29	360	5.33536e-05	0.000253429
GO:0007368	determination of left/right symmetry	9	49	5.57342e-05	0.000263683
GO:0009145	purine nucleoside triphosphate biosynthetic process	9	49	5.57342e-05	0.000263683
GO:0051098	regulation of binding	11	73	5.83864e-05	0.000275681
GO:0009636	response to toxin	12	86	5.93639e-05	0.00027974
GO:0009725	response to hormone stimulus	28	344	5.95103e-05	0.000279875
GO:0050870	positive regulation of T cell activation	10	61	6.02923e-05	0.000282718
GO:1901879	regulation of protein depolymerization	7	29	6.03528e-05	0.000282718
GO:0051707	response to other organism	28	345	6.25903e-05	0.000292622
GO:0001568	blood vessel development	24	274	6.29972e-05	0.000293369
GO:0045121	membrane raft	13	100	6.29949e-05	0.000293369
GO:0010035	response to inorganic substance	19	191	6.69379e-05	0.000310503
GO:0051338	regulation of transferase activity	19	191	6.69379e-05	0.000310503
GO:0051347	positive regulation of transferase activity	14	115	6.94027e-05	0.000321309
GO:0009968	negative regulation of signal transduction	23	259	7.20498e-05	0.000332915
GO:0048599	oocyte development	6	21	7.37101e-05	0.000339266
GO:0055024	regulation of cardiac muscle tissue development	6	21	7.37101e-05	0.000339266
GO:0015980	energy derivation by oxidation of organic compounds	12	88	7.46498e-05	0.000342927
GO:0030027	lamellipodium	11	75	7.52713e-05	0.00034445
GO:0050769	positive regulation of neurogenesis	11	75	7.52713e-05	0.00034445
GO:0042035	regulation of cytokine biosynthetic process	8	40	7.65029e-05	0.000349412
GO:0009799	specification of symmetry	9	51	7.73769e-05	0.000351501
GO:0009855	determination of bilateral symmetry	9	51	7.73769e-05	0.000351501
GO:0050863	regulation of T cell activation	13	102	7.75523e-05	0.000351501
GO:0050867	positive regulation of cell activation	13	102	7.75523e-05	0.000351501
GO:0030334	regulation of cell migration	16	146	7.86818e-05	0.000355941
GO:0043524	negative regulation of neuron apoptotic process	10	63	8.00685e-05	0.000361526
GO:0045860	positive regulation of protein kinase activity	13	103	8.58646e-05	0.000386961
GO:0046903	secretion	22	245	8.70617e-05	0.000391613
GO:0007127	meiosis I	8	41	9.20651e-05	0.000410234
GO:0010638	positive regulation of organelle organization	10	64	9.18604e-05	0.000410234
GO:0012506	vesicle membrane	20	212	9.14656e-05	0.000410234
GO:0048477	oogenesis	8	41	9.20651e-05	0.000410234
GO:0052548	regulation of endopeptidase activity	8	41	9.20651e-05	0.000410234
GO:0000122	negative regulation of transcription from RNA polymerase II promoter	21	229	9.27048e-05	0.000412311
GO:0016874	ligase activity	26	317	9.49746e-05	0.000421616
GO:0050865	regulation of cell activation	18	180	9.62888e-05	0.000426653
GO:0003887	DNA-directed DNA polymerase activity	6	22	9.82671e-05	0.000432995
GO:0009994	oocyte differentiation	6	22	9.82671e-05	0.000432995
GO:0060420	regulation of heart growth	6	22	9.82671e-05	0.000432995
GO:0023057	negative regulation of signaling	24	282	9.86868e-05	0.000434039
GO:0044297	cell body	22	248	0.000104039	0.000456732
GO:0002684	positive regulation of immune system process	19	198	0.000108351	0.000474786
GO:0010648	negative regulation of cell communication	24	284	0.000110042	0.00048005
GO:0042306	regulation of protein import into nucleus	8	42	0.000110159	0.00048005
GO:0052547	regulation of peptidase activity	8	42	0.000110159	0.00048005
GO:0010942	positive regulation of cell death	18	182	0.000110937	0.000482558
GO:0030118	clathrin coat	7	32	0.000118428	0.0005142
GO:0019001	guanyl nucleotide binding	27	340	0.000120578	0.000522579
GO:0009201	ribonucleoside triphosphate biosynthetic process	9	54	0.000122791	0.0005312
GO:0031331	positive regulation of cellular catabolic process	6	23	0.000128907	0.000555632
GO:0034061	DNA polymerase activity	6	23	0.000128907	0.000555632
GO:1900180	regulation of protein localization to nucleus	8	43	0.000131093	0.000564034
GO:0002694	regulation of leukocyte activation	17	169	0.000138531	0.000594957
GO:0032446	protein modification by small protein conjugation	19	202	0.000141009	0.000604506
GO:0016458	gene silencing	7	33	0.000145662	0.00062333
GO:0045944	positive regulation of transcription from RNA polymerase II promoter	26	326	0.000149113	0.000636946
GO:0001944	vasculature development	24	290	0.000151407	0.000645586
GO:0032944	regulation of mononuclear cell proliferation	11	81	0.000153102	0.000650478
GO:0050670	regulation of lymphocyte proliferation	11	81	0.000153102	0.000650478
GO:0005643	nuclear pore	8	44	0.000155202	0.000657051
GO:0032388	positive regulation of intracellular transport	8	44	0.000155202	0.000657051
GO:0005525	GTP binding	26	327	0.000156568	0.000661652
GO:0046128	purine ribonucleoside metabolic process	12	95	0.000157794	0.000665651
GO:0030900	forebrain development	21	238	0.000159379	0.000671144
GO:0030659	cytoplasmic vesicle membrane	19	204	0.00016037	0.000674121
GO:0048538	thymus development	6	24	0.000166653	0.000699293
GO:0070482	response to oxygen levels	15	140	0.000167642	0.000702203
GO:0009141	nucleoside triphosphate metabolic process	11	82	0.000171136	0.000713881
GO:0010608	posttranscriptional regulation of gene expression	14	125	0.000171331	0.000713881
GO:0070663	regulation of leukocyte proliferation	11	82	0.000171136	0.000713881
GO:0042278	purine nucleoside metabolic process	12	96	0.000174504	0.000725826
GO:0043065	positive regulation of apoptotic process	17	173	0.000183938	0.000762394
GO:0055114	oxidation-reduction process	17	173	0.000183938	0.000762394
GO:0048568	embryonic organ development	23	276	0.000186089	0.000769967
GO:0010639	negative regulation of organelle organization	9	57	0.000188609	0.000777684
GO:0072372	primary cilium	9	57	0.000188609	0.000777684
GO:0044433	cytoplasmic vesicle part	19	207	0.000193788	0.000796274
GO:0051050	positive regulation of transport	19	207	0.000193788	0.000796274
GO:0070647	protein modification by small protein conjugation or removal	19	208	0.000206209	0.000845848
GO:0043068	positive regulation of programmed cell death	17	175	0.000211155	0.000864644
GO:0014704	intercalated disc	6	25	0.000212621	0.000866286
GO:0044291	cell-cell contact zone	6	25	0.000212621	0.000866286
GO:0048469	cell maturation	11	84	0.000212651	0.000866286
GO:0030863	cortical cytoskeleton	7	35	0.000215327	0.000872697
GO:0050731	positive regulation of peptidyl-tyrosine phosphorylation	7	35	0.000215327	0.000872697
GO:0051495	positive regulation of cytoskeleton organization	7	35	0.000215327	0.000872697
GO:0009142	nucleoside triphosphate biosynthetic process	9	58	0.000216186	0.000874688
GO:0005198	structural molecule activity	26	334	0.000218722	0.000883442
GO:0061138	morphogenesis of a branching epithelium	14	128	0.000220192	0.000887872
GO:0007286	spermatid development	9	59	0.00024703	0.000994399
GO:0050730	regulation of peptidyl-tyrosine phosphorylation	8	47	0.000250299	0.00100585
GO:0043122	regulation of I-kappaB kinase/NF-kappaB cascade	7	36	0.000259046	0.00103749
GO:0050680	negative regulation of epithelial cell proliferation	7	36	0.000259046	0.00103749
GO:0018193	peptidyl-amino acid modification	13	115	0.000263616	0.00105402
GO:0042692	muscle cell differentiation	16	162	0.00026547	0.00105965
GO:0000075	cell cycle checkpoint	6	26	0.00026802	0.00106624
GO:0043543	protein acylation	6	26	0.00026802	0.00106624
GO:0032561	guanyl ribonucleotide binding	26	339	0.000275639	0.00109472
GO:0001894	tissue homeostasis	9	60	0.000281433	0.00111215
GO:0030662	coated vesicle membrane	10	73	0.000281358	0.00111215
GO:0045444	fat cell differentiation	9	60	0.000281433	0.00111215
GO:0097190	apoptotic signaling pathway	8	48	0.000290961	0.00114599
GO:1900117	regulation of execution phase of apoptosis	8	48	0.000290961	0.00114599
GO:0043010	camera-type eye development	17	180	0.000295041	0.00115631
GO:0048608	reproductive structure development	17	180	0.000295041	0.00115631
GO:0061458	reproductive system development	17	180	0.000295041	0.00115631
GO:0016811	hydrolase activity, acting on carbon-nitrogen (but not peptide) bonds, in linear amides	7	37	0.000309628	0.00120948
GO:0033077	T cell differentiation in thymus	7	37	0.000309628	0.00120948
GO:0042451	purine nucleoside biosynthetic process	10	74	0.000314949	0.00122624
GO:0046129	purine ribonucleoside biosynthetic process	10	74	0.000314949	0.00122624
GO:0030133	transport vesicle	9	61	0.000319708	0.00124273
GO:0001763	morphogenesis of a branching structure	14	133	0.000328319	0.00127412
GO:0004693	cyclin-dependent protein kinase activity	6	27	0.000334147	0.00128831
GO:0010970	microtubule-based transport	6	27	0.000334147	0.00128831
GO:0030705	cytoskeleton-dependent intracellular transport	6	27	0.000334147	0.00128831
GO:0045732	positive regulation of protein catabolic process	6	27	0.000334147	0.00128831
GO:0031346	positive regulation of cell projection organization	9	62	0.000362181	0.00139188
GO:0048515	spermatid differentiation	9	62	0.000362181	0.00139188
GO:0009411	response to UV	7	38	0.000367834	0.00140904
GO:0071248	cellular response to metal ion	7	38	0.000367834	0.00140904
GO:0032946	positive regulation of mononuclear cell proliferation	8	50	0.000388487	0.00148099
GO:0046777	protein autophosphorylation	8	50	0.000388487	0.00148099
GO:0050671	positive regulation of lymphocyte proliferation	8	50	0.000388487	0.00148099
GO:0048754	branching morphogenesis of an epithelial tube	12	105	0.000405724	0.00154422
GO:0001104	RNA polymerase II transcription cofactor activity	6	28	0.000412392	0.00156139
GO:0009267	cellular response to starvation	6	28	0.000412392	0.00156139
GO:0031344	regulation of cell projection organization	14	136	0.000412865	0.00156139
GO:0048511	rhythmic process	14	136	0.000412865	0.00156139
GO:0043281	regulation of cysteine-type endopeptidase activity involved in apoptotic process	7	39	0.000434476	0.00163791
GO:0060271	cilium morphogenesis	7	39	0.000434476	0.00163791
GO:0051336	regulation of hydrolase activity	15	153	0.000441247	0.0016608
GO:0003714	transcription corepressor activity	8	51	0.000446367	0.00167476
GO:0070665	positive regulation of leukocyte proliferation	8	51	0.000446367	0.00167476
GO:0043410	positive regulation of MAPK cascade	13	122	0.000470478	0.00176244
GO:0010740	positive regulation of intracellular protein kinase cascade	15	154	0.000472892	0.00176869
GO:0003779	actin binding	21	259	0.000499449	0.00186508
GO:0001816	cytokine production	8	52	0.000511052	0.00189648
GO:0043393	regulation of protein binding	7	40	0.00051041	0.00189648
GO:0071241	cellular response to inorganic substance	7	40	0.00051041	0.00189648
GO:2000116	regulation of cysteine-type endopeptidase activity	7	40	0.00051041	0.00189648
GO:0044448	cell cortex part	9	65	0.000518348	0.00192056
GO:0004842	ubiquitin-protein ligase activity	11	93	0.000520412	0.0019252
GO:0048514	blood vessel morphogenesis	19	224	0.000523878	0.00193501
GO:0021915	neural tube development	12	108	0.000525435	0.00193775
GO:0006323	DNA packaging	10	79	0.000537238	0.0019782
GO:0006952	defense response	33	493	0.000547615	0.00201329
GO:0002237	response to molecule of bacterial origin	14	140	0.000553949	0.00203343
GO:0030426	growth cone	9	66	0.000581262	0.00212711
GO:2000241	regulation of reproductive process	9	66	0.000581262	0.00212711
GO:0005794	Golgi apparatus	39	619	0.000593544	0.00216872
GO:0022857	transmembrane transporter activity	43	704	0.000603865	0.00220304
GO:0009119	ribonucleoside metabolic process	12	110	0.000620716	0.00226104
GO:0009887	organ morphogenesis	37	579	0.000625439	0.00227476
GO:0001666	response to hypoxia	13	126	0.000641122	0.00232823
GO:0045177	apical part of cell	17	193	0.000659909	0.0023928
GO:0051494	negative regulation of cytoskeleton organization	7	42	0.000693816	0.00251191
GO:0008324	cation transmembrane transporter activity	28	400	0.000706869	0.00255139
GO:0072001	renal system development	15	160	0.000706482	0.00255139
GO:1901701	cellular response to oxygen-containing compound	16	177	0.00071001	0.00255884
GO:0045664	regulation of neuron differentiation	18	212	0.000717186	0.00258078
GO:0061061	muscle structure development	20	248	0.000718531	0.00258171
GO:0010563	negative regulation of phosphorus metabolic process	10	82	0.000724048	0.00259237
GO:0030427	site of polarized growth	9	68	0.000725864	0.00259237
GO:0042383	sarcolemma	9	68	0.000725864	0.00259237
GO:0045936	negative regulation of phosphate metabolic process	10	82	0.000724048	0.00259237
GO:0050673	epithelial cell proliferation	6	31	0.000734992	0.00262103
GO:0005938	cell cortex	13	128	0.00074435	0.0026425
GO:0021537	telencephalon development	13	128	0.00074435	0.0026425
GO:0036293	response to decreased oxygen levels	13	128	0.00074435	0.0026425
GO:0007163	establishment or maintenance of cell polarity	8	55	0.000751858	0.00266517
GO:0032835	glomerulus development	5	21	0.000757597	0.00267752
GO:0045058	T cell selection	5	21	0.000757597	0.00267752
GO:0010001	glial cell differentiation	10	83	0.000797076	0.00281286
GO:0006470	protein dephosphorylation	7	43	0.000803234	0.00283039
GO:0016567	protein ubiquitination	16	180	0.000850967	0.00299414
GO:0050776	regulation of immune response	15	163	0.000856043	0.00300755
GO:0007179	transforming growth factor beta receptor signaling pathway	6	32	0.000877276	0.00307305
GO:0097193	intrinsic apoptotic signaling pathway	6	32	0.000877276	0.00307305
GO:0001525	angiogenesis	15	164	0.000911504	0.00318356
GO:0009314	response to radiation	15	164	0.000911504	0.00318356
GO:0032259	methylation	7	44	0.000925834	0.00322413
GO:0043414	macromolecule methylation	7	44	0.000925834	0.00322413
GO:0016592	mediator complex	5	22	0.000951518	0.00330388
GO:0048854	brain morphogenesis	5	22	0.000951518	0.00330388
GO:0001942	hair follicle development	8	57	0.000957786	0.00330631
GO:0022404	molting cycle process	8	57	0.000957786	0.00330631
GO:0022405	hair cycle process	8	57	0.000957786	0.00330631
GO:0022900	electron transport chain	8	57	0.000957786	0.00330631
GO:0007005	mitochondrion organization	10	85	0.000961338	0.00331376
GO:0030425	dendrite	20	254	0.000965584	0.00332357
GO:0048638	regulation of developmental growth	9	71	0.00099656	0.00342523
GO:0072073	kidney epithelium development	6	33	0.00103986	0.00356887
GO:0030135	coated vesicle	13	134	0.00114141	0.00390697
GO:0042802	identical protein binding	19	239	0.00114166	0.00390697
GO:0048871	multicellular organismal homeostasis	10	87	0.00115234	0.00393787
GO:0007033	vacuole organization	5	23	0.00118002	0.00400937
GO:0010976	positive regulation of neuron projection development	5	23	0.00118002	0.00400937
GO:0036294	cellular response to decreased oxygen levels	5	23	0.00118002	0.00400937
GO:0071456	cellular response to hypoxia	5	23	0.00118002	0.00400937
GO:0006914	autophagy	8	59	0.00120655	0.00409364
GO:0050864	regulation of B cell activation	7	46	0.00121496	0.0041163
GO:0045787	positive regulation of cell cycle	6	34	0.00122459	0.00414303
GO:0001817	regulation of cytokine production	14	152	0.00124498	0.00420602
GO:0009116	nucleoside metabolic process	12	119	0.00124761	0.0042089
GO:0009743	response to carbohydrate stimulus	10	88	0.00125885	0.00422882
GO:0048858	cell projection morphogenesis	19	241	0.0012587	0.00422882
GO:0072522	purine-containing compound biosynthetic process	10	88	0.00125885	0.00422882
GO:0010975	regulation of neuron projection development	12	120	0.0013417	0.00448052
GO:0033500	carbohydrate homeostasis	8	60	0.00134887	0.00448052
GO:0042303	molting cycle	8	60	0.00134887	0.00448052
GO:0042593	glucose homeostasis	8	60	0.00134887	0.00448052
GO:0042633	hair cycle	8	60	0.00134887	0.00448052
GO:0048771	tissue remodeling	8	60	0.00134887	0.00448052
GO:0080135	regulation of cellular response to stress	9	74	0.00134378	0.00448052
GO:1901657	glycosyl compound metabolic process	12	120	0.0013417	0.00448052
GO:0009163	nucleoside biosynthetic process	10	89	0.00137324	0.00454242
GO:0042455	ribonucleoside biosynthetic process	10	89	0.00137324	0.00454242
GO:1901659	glycosyl compound biosynthetic process	10	89	0.00137324	0.00454242
GO:0046620	regulation of organ growth	7	47	0.00138377	0.00456453
GO:0050708	regulation of protein secretion	7	47	0.00138377	0.00456453
GO:0007389	pattern specification process	22	300	0.00140175	0.00461741
GO:0031647	regulation of protein stability	5	24	0.0014467	0.00471318
GO:0033176	proton-transporting V-type ATPase complex	5	24	0.0014467	0.00471318
GO:0046677	response to antibiotic	5	24	0.0014467	0.00471318
GO:0046849	bone remodeling	5	24	0.0014467	0.00471318
GO:0050707	regulation of cytokine secretion	5	24	0.0014467	0.00471318
GO:0051051	negative regulation of transport	12	121	0.00144159	0.00471318
GO:0051099	positive regulation of binding	6	35	0.00143341	0.00471318
GO:0070469	respiratory chain	5	24	0.0014467	0.00471318
GO:0007548	sex differentiation	15	172	0.00147475	0.00479798
GO:0005267	potassium channel activity	9	75	0.00147905	0.00479882
GO:0048738	cardiac muscle tissue development	9	75	0.00147905	0.00479882
GO:0030029	actin filament-based process	14	155	0.00150107	0.00486364
GO:0042129	regulation of T cell proliferation	8	61	0.00150422	0.00486719
GO:0003924	GTPase activity	12	122	0.00154753	0.00500051
GO:0032990	cell part morphogenesis	19	246	0.00159684	0.00515286
GO:0009617	response to bacterium	18	228	0.00164202	0.00529145
GO:0010906	regulation of glucose metabolic process	6	36	0.00166828	0.00536152
GO:0097285	cell-type specific apoptotic process	6	36	0.00166828	0.00536152
GO:0001655	urogenital system development	16	192	0.00167651	0.0053807
GO:0051219	phosphoprotein binding	5	25	0.00175522	0.00562569
GO:0016459	myosin complex	7	49	0.00177593	0.00566915
GO:0045333	cellular respiration	7	49	0.00177593	0.00566915
GO:0050679	positive regulation of epithelial cell proliferation	7	49	0.00177593	0.00566915
GO:0051674	localization of cell	22	306	0.0017989	0.00573474
GO:0001890	placenta development	11	108	0.00180912	0.00575961
GO:0032147	activation of protein kinase activity	8	63	0.00185729	0.00589715
GO:0048634	regulation of muscle organ development	8	63	0.00185729	0.00589715
GO:0045202	synapse	28	427	0.00187153	0.00593443
GO:0008406	gonad development	12	125	0.00190446	0.00603079
GO:0042063	gliogenesis	10	93	0.00191837	0.00606674
GO:0051287	NAD binding	6	37	0.00193124	0.00609124
GO:0051592	response to calcium ion	6	37	0.00193124	0.00609124
GO:0009150	purine ribonucleotide metabolic process	11	109	0.00194805	0.0061361
GO:0017038	protein import	7	50	0.0020018	0.00628872
GO:0048193	Golgi vesicle transport	7	50	0.0020018	0.00628872
GO:0031347	regulation of defense response	12	126	0.00203744	0.00639224
GO:0006352	DNA-dependent transcription, initiation	5	26	0.00210931	0.00653144
GO:0006479	protein methylation	5	26	0.00210931	0.00653144
GO:0008213	protein alkylation	5	26	0.00210931	0.00653144
GO:0010498	proteasomal protein catabolic process	5	26	0.00210931	0.00653144
GO:0030888	regulation of B cell proliferation	5	26	0.00210931	0.00653144
GO:0042384	cilium assembly	5	26	0.00210931	0.00653144
GO:0043161	proteasomal ubiquitin-dependent protein catabolic process	5	26	0.00210931	0.00653144
GO:0048730	epidermis morphogenesis	5	26	0.00210931	0.00653144
GO:0051325	interphase	5	26	0.00210931	0.00653144
GO:0051329	interphase of mitotic cell cycle	5	26	0.00210931	0.00653144
GO:0009152	purine ribonucleotide biosynthetic process	9	79	0.00213347	0.00659765
GO:0006979	response to oxidative stress	12	127	0.00217793	0.00672637
GO:0051248	negative regulation of protein metabolic process	13	144	0.00218813	0.00674911
GO:0016311	dephosphorylation	7	51	0.00224925	0.00692795
GO:0031253	cell projection membrane	11	111	0.00225195	0.00692795
GO:0009749	response to glucose stimulus	8	65	0.00227266	0.00698262
GO:0030324	lung development	12	128	0.00232623	0.00713798
GO:0015075	ion transmembrane transporter activity	35	581	0.0023323	0.00714738
GO:0009986	cell surface	18	236	0.00239601	0.00733315
GO:0009952	anterior/posterior pattern specification	14	163	0.00240604	0.00735438
GO:0030323	respiratory tube development	12	129	0.00248267	0.0075691
GO:0071900	regulation of protein serine/threonine kinase activity	12	129	0.00248267	0.0075691
GO:0003208	cardiac ventricle morphogenesis	5	27	0.00251276	0.00765102
GO:0006164	purine nucleotide biosynthetic process	9	81	0.00253755	0.00771663
GO:0002764	immune response-regulating signaling pathway	6	39	0.00254982	0.00774402
GO:0032940	secretion by cell	15	182	0.00256318	0.00777466
GO:0006887	exocytosis	10	97	0.00262601	0.00794495
GO:0030036	actin cytoskeleton organization	13	147	0.00262385	0.00794495
GO:0031099	regeneration	9	82	0.00276113	0.00834312
GO:0006605	protein targeting	11	114	0.0027788	0.00838583
GO:0002699	positive regulation of immune effector process	7	53	0.00281433	0.00847152
GO:0071216	cellular response to biotic stimulus	7	53	0.00281433	0.00847152
GO:0072521	purine-containing compound metabolic process	12	131	0.00282125	0.00848159
GO:0004175	endopeptidase activity	22	318	0.0028855	0.00866379
GO:0004197	cysteine-type endopeptidase activity	6	40	0.00290972	0.0087035
GO:0031669	cellular response to nutrient levels	6	40	0.00290972	0.0087035
GO:0032941	secretion by tissue	6	40	0.00290972	0.0087035
GO:0045137	development of primary sexual characteristics	13	149	0.00295195	0.00881871
GO:0050714	positive regulation of protein secretion	5	28	0.00296936	0.00884846
GO:0071453	cellular response to oxygen levels	5	28	0.00296936	0.00884846
GO:0007178	transmembrane receptor protein serine/threonine kinase signaling pathway	8	68	0.00302846	0.00900201
GO:0009746	response to hexose stimulus	8	68	0.00302846	0.00900201
GO:0008233	peptidase activity	31	505	0.00304215	0.00903138
GO:0007423	sensory organ development	23	340	0.00310761	0.00921421
GO:0034504	protein localization to nucleus	7	54	0.00313471	0.00927141
GO:0051345	positive regulation of hydrolase activity	7	54	0.00313471	0.00927141
GO:0006163	purine nucleotide metabolic process	11	116	0.00318214	0.00939999
GO:0014033	neural crest cell differentiation	6	41	0.00330626	0.0097424
GO:0031016	pancreas development	6	41	0.00330626	0.0097424
GO:0022891	substrate-specific transmembrane transporter activity	36	616	0.00334647	0.00984866
GO:0032269	negative regulation of cellular protein metabolic process	11	117	0.00340073	0.00999597
GO:0042493	response to drug	18	244	0.00342047	0.0100416
GO:0043025	neuronal cell body	17	225	0.00343127	0.0100608
GO:0002768	immune response-regulating cell surface receptor signaling pathway	5	29	0.00348293	0.0101746
GO:0030054	cell junction	32	531	0.00347894	0.0101746
GO:0030670	phagocytic vesicle membrane	5	29	0.00348293	0.0101746
GO:0001822	kidney development	11	118	0.00363119	0.0105947
GO:0001776	leukocyte homeostasis	6	42	0.00374167	0.0108636
GO:0031100	organ regeneration	6	42	0.00374167	0.0108636
GO:0044264	cellular polysaccharide metabolic process	6	42	0.00374167	0.0108636
GO:0072594	establishment of protein localization to organelle	6	42	0.00374167	0.0108636
GO:0048870	cell motility	21	305	0.00374725	0.0108666
GO:0042326	negative regulation of phosphorylation	8	71	0.00396668	0.0114888
GO:0030666	endocytic vesicle membrane	5	30	0.00405727	0.0117226
GO:0045335	phagocytic vesicle	5	30	0.00405727	0.0117226
GO:0015079	potassium ion transmembrane transporter activity	9	87	0.00412285	0.0118977
GO:0010675	regulation of cellular carbohydrate metabolic process	6	43	0.00421817	0.0121432
GO:0021782	glial cell development	6	43	0.00421817	0.0121432
GO:0030111	regulation of Wnt receptor signaling pathway	7	57	0.00426433	0.0122613
GO:0034284	response to monosaccharide stimulus	8	72	0.00432462	0.0124046
GO:0071496	cellular response to external stimulus	8	72	0.00432462	0.0124046
GO:0034097	response to cytokine stimulus	11	121	0.0043983	0.0126007
GO:0031594	neuromuscular junction	5	31	0.00469617	0.0134217
GO:0045088	regulation of innate immune response	5	31	0.00469617	0.0134217
GO:0048565	digestive tract development	8	73	0.0047069	0.0134362
GO:0006109	regulation of carbohydrate metabolic process	6	44	0.00473802	0.0134764
GO:0007589	body fluid secretion	6	44	0.00473802	0.0134764
GO:0071560	cellular response to transforming growth factor beta stimulus	6	44	0.00473802	0.0134764
GO:0000904	cell morphogenesis involved in differentiation	18	253	0.00498254	0.014138
GO:0009259	ribonucleotide metabolic process	11	123	0.00497752	0.014138
GO:0016477	cell migration	19	273	0.00504024	0.0142847
GO:0071902	positive regulation of protein serine/threonine kinase activity	8	74	0.00511455	0.0144751
GO:1901652	response to peptide	12	141	0.00511961	0.0144751
GO:0006006	glucose metabolic process	9	90	0.00516175	0.0145769
GO:0031668	cellular response to extracellular stimulus	7	59	0.00517241	0.0145896
GO:0051146	striated muscle cell differentiation	11	124	0.00528891	0.0149005
GO:0071559	response to transforming growth factor beta stimulus	6	45	0.00530345	0.0149238
GO:0002274	myeloid leukocyte activation	5	32	0.00540337	0.0151154
GO:0002761	regulation of myeloid leukocyte differentiation	5	32	0.00540337	0.0151154
GO:0022804	active transmembrane transporter activity	18	255	0.00539905	0.0151154
GO:0050871	positive regulation of B cell activation	5	32	0.00540337	0.0151154
GO:0060070	canonical Wnt receptor signaling pathway	5	32	0.00540337	0.0151154
GO:0060541	respiratory system development	12	142	0.00541384	0.0151269
GO:0048545	response to steroid hormone stimulus	15	198	0.00562556	0.0157
GO:0048762	mesenchymal cell differentiation	7	60	0.00567741	0.0158261
GO:0022603	regulation of anatomical structure morphogenesis	20	297	0.00585265	0.0162955
GO:0005976	polysaccharide metabolic process	6	46	0.00591672	0.0164161
GO:0031345	negative regulation of cell projection organization	6	46	0.00591672	0.0164161
GO:0055007	cardiac muscle cell differentiation	6	46	0.00591672	0.0164161
GO:0007369	gastrulation	8	76	0.00601024	0.0166561
GO:0044212	transcription regulatory region DNA binding	12	144	0.00604255	0.0167262
GO:1901699	cellular response to nitrogen compound	10	109	0.00606208	0.0167607
GO:0002700	regulation of production of molecular mediator of immune response	5	33	0.00618257	0.0169166
GO:0006839	mitochondrial transport	5	33	0.00618257	0.0169166
GO:0007595	lactation	5	33	0.00618257	0.0169166
GO:0010950	positive regulation of endopeptidase activity	4	21	0.00615322	0.0169166
GO:0010952	positive regulation of peptidase activity	4	21	0.00615322	0.0169166
GO:0016050	vesicle organization	5	33	0.00618257	0.0169166
GO:0030315	T-tubule	4	21	0.00615322	0.0169166
GO:0030658	transport vesicle membrane	5	33	0.00618257	0.0169166
GO:0031570	DNA integrity checkpoint	4	21	0.00615322	0.0169166
GO:0043200	response to amino acid stimulus	7	61	0.00621838	0.016995
GO:0019693	ribose phosphate metabolic process	11	127	0.00631615	0.0172424
GO:0008544	epidermis development	12	145	0.00637786	0.0173908
GO:0009260	ribonucleotide biosynthetic process	9	93	0.00639272	0.0173914
GO:0060627	regulation of vesicle-mediated transport	9	93	0.00639272	0.0173914
GO:0060021	palate development	6	47	0.00658008	0.0178602
GO:0072006	nephron development	6	47	0.00658008	0.0178602
GO:0003205	cardiac chamber development	7	62	0.00679683	0.0183646
GO:0016202	regulation of striated muscle tissue development	7	62	0.00679683	0.0183646
GO:0040014	regulation of multicellular organism growth	7	62	0.00679683	0.0183646
GO:1901861	regulation of muscle tissue development	7	62	0.00679683	0.0183646
GO:0009605	response to external stimulus	29	491	0.00685198	0.0184926
GO:0002260	lymphocyte homeostasis	5	34	0.00703739	0.0188218
GO:0005977	glycogen metabolic process	5	34	0.00703739	0.0188218
GO:0006073	cellular glucan metabolic process	5	34	0.00703739	0.0188218
GO:0014032	neural crest cell development	5	34	0.00703739	0.0188218
GO:0019221	cytokine-mediated signaling pathway	5	34	0.00703739	0.0188218
GO:0043588	skin development	5	34	0.00703739	0.0188218
GO:0044042	glucan metabolic process	5	34	0.00703739	0.0188218
GO:0060828	regulation of canonical Wnt receptor signaling pathway	5	34	0.00703739	0.0188218
GO:0043565	sequence-specific DNA binding	31	536	0.00711447	0.0190066
GO:0006338	chromatin remodeling	4	22	0.00730916	0.019404
GO:0006888	ER to Golgi vesicle-mediated transport	4	22	0.00730916	0.019404
GO:0017053	transcriptional repressor complex	4	22	0.00730916	0.019404
GO:0030131	clathrin adaptor complex	4	22	0.00730916	0.019404
GO:0030155	regulation of cell adhesion	10	112	0.00731226	0.019404
GO:0032319	regulation of Rho GTPase activity	4	22	0.00730916	0.019404
GO:0060485	mesenchyme development	8	79	0.00757091	0.020068
GO:0051240	positive regulation of multicellular organismal process	19	284	0.0075946	0.0201083
GO:0046390	ribose phosphate biosynthetic process	9	96	0.00783759	0.0207286
GO:0031333	negative regulation of protein complex assembly	5	35	0.00797139	0.0210123
GO:0042102	positive regulation of T cell proliferation	5	35	0.00797139	0.0210123
GO:0072593	reactive oxygen species metabolic process	5	35	0.00797139	0.0210123
GO:0008361	regulation of cell size	6	49	0.00806596	0.021184
GO:0008585	female gonad development	7	64	0.00807222	0.021184
GO:0031513	nonmotile primary cilium	6	49	0.00806596	0.021184
GO:0071219	cellular response to molecule of bacterial origin	6	49	0.00806596	0.021184
GO:0001819	positive regulation of cytokine production	8	80	0.0081534	0.0213263
GO:0016810	hydrolase activity, acting on carbon-nitrogen (but not peptide) bonds	8	80	0.0081534	0.0213263
GO:0021543	pallium development	8	80	0.0081534	0.0213263
GO:0035107	appendage morphogenesis	10	114	0.00825039	0.0215326
GO:0035108	limb morphogenesis	10	114	0.00825039	0.0215326
GO:0001709	cell fate determination	4	23	0.0085995	0.0222724
GO:0005768	endosome	20	308	0.00859808	0.0222724
GO:0006099	tricarboxylic acid cycle	4	23	0.0085995	0.0222724
GO:0006813	potassium ion transport	4	23	0.0085995	0.0222724
GO:0007569	cell aging	4	23	0.0085995	0.0222724
GO:0050830	defense response to Gram-positive bacterium	4	23	0.0085995	0.0222724
GO:0061326	renal tubule development	4	23	0.0085995	0.0222724
GO:0070011	peptidase activity, acting on L-amino acid peptides	28	478	0.00865021	0.0223794
GO:0045165	cell fate commitment	12	151	0.00870974	0.0225088
GO:0046660	female sex differentiation	8	81	0.00876883	0.0226124
GO:0055123	digestive system development	8	81	0.00876883	0.0226124
GO:0003231	cardiac ventricle development	6	50	0.00889289	0.0228578
GO:0014031	mesenchymal cell development	6	50	0.00889289	0.0228578
GO:0051604	protein maturation	6	50	0.00889289	0.0228578
GO:0030326	embryonic limb morphogenesis	9	98	0.00893067	0.0229053
GO:0035113	embryonic appendage morphogenesis	9	98	0.00893067	0.0229053
GO:0002757	immune response-activating signal transduction	5	36	0.00898802	0.0229533
GO:0030178	negative regulation of Wnt receptor signaling pathway	5	36	0.00898802	0.0229533
GO:0033044	regulation of chromosome organization	5	36	0.00898802	0.0229533
GO:0055037	recycling endosome	5	36	0.00898802	0.0229533
GO:0003008	system process	42	795	0.00925468	0.0236089
GO:0032868	response to insulin stimulus	8	82	0.00941831	0.0240005
GO:0001933	negative regulation of protein phosphorylation	7	66	0.00951561	0.0242225
GO:0030182	neuron differentiation	27	460	0.00955793	0.0243042
GO:0000975	regulatory region DNA binding	12	153	0.00961935	0.0244081
GO:0001067	regulatory region nucleic acid binding	12	153	0.00961935	0.0244081
GO:0016071	mRNA metabolic process	13	172	0.00971023	0.0246124
GO:0042594	response to starvation	6	51	0.00977871	0.0247595
GO:0010332	response to gamma radiation	4	24	0.0100301	0.0251812
GO:0017048	Rho GTPase binding	4	24	0.0100301	0.0251812
GO:0030119	AP-type membrane coat adaptor complex	4	24	0.0100301	0.0251812
GO:0030500	regulation of bone mineralization	4	24	0.0100301	0.0251812
GO:0046332	SMAD binding	4	24	0.0100301	0.0251812
GO:0048661	positive regulation of smooth muscle cell proliferation	4	24	0.0100301	0.0251812
GO:0070542	response to fatty acid	4	24	0.0100301	0.0251812
GO:0071230	cellular response to amino acid stimulus	4	24	0.0100301	0.0251812
GO:0006417	regulation of translation	8	83	0.0101029	0.0253106
GO:0046546	development of primary male sexual characteristics	8	83	0.0101029	0.0253106
GO:0071417	cellular response to organic nitrogen	9	100	0.0101354	0.0253652
GO:0007167	enzyme linked receptor protein signaling pathway	13	173	0.0101639	0.0253831
GO:0032101	regulation of response to external stimulus	13	173	0.0101639	0.0253831
GO:0022604	regulation of cell morphogenesis	11	136	0.0103558	0.0258351
GO:0048736	appendage development	10	118	0.0104014	0.0258945
GO:0060173	limb development	10	118	0.0104014	0.0258945
GO:0003690	double-stranded DNA binding	6	52	0.0107255	0.0266456
GO:0021987	cerebral cortex development	6	52	0.0107255	0.0266456
GO:0030016	myofibril	9	101	0.0107817	0.0267571
GO:0042470	melanosome	8	84	0.0108238	0.0268055
GO:0048770	pigment granule	8	84	0.0108238	0.0268055
GO:0044092	negative regulation of molecular function	11	137	0.0109048	0.026978
GO:0060537	muscle tissue development	13	175	0.0111208	0.0274838
GO:0071345	cellular response to cytokine stimulus	7	68	0.011139	0.0275
GO:0030162	regulation of proteolysis	5	38	0.0112825	0.0277966
GO:0035050	embryonic heart tube development	5	38	0.0112825	0.0277966
GO:0044723	single-organism carbohydrate metabolic process	18	275	0.0113403	0.02791
GO:0071363	cellular response to growth factor stimulus	9	102	0.0114584	0.0281716
GO:0001678	cellular glucose homeostasis	4	25	0.0116062	0.0283588
GO:0030017	sarcomere	8	85	0.0115819	0.0283588
GO:0031400	negative regulation of protein modification process	8	85	0.0115819	0.0283588
GO:0045807	positive regulation of endocytosis	4	25	0.0116062	0.0283588
GO:0070167	regulation of biomineral tissue development	4	25	0.0116062	0.0283588
GO:2000602	regulation of interphase of mitotic cell cycle	4	25	0.0116062	0.0283588
GO:0003206	cardiac chamber morphogenesis	6	53	0.0117355	0.0286452
GO:0006397	mRNA processing	12	158	0.0122165	0.0297886
GO:0005516	calmodulin binding	10	121	0.0122759	0.0298722
GO:0050878	regulation of body fluid levels	10	121	0.0122759	0.0298722
GO:0001838	embryonic epithelial tube formation	8	86	0.0123785	0.0299989
GO:0002697	regulation of immune effector process	8	86	0.0123785	0.0299989
GO:0030278	regulation of ossification	8	86	0.0123785	0.0299989
GO:0072175	epithelial tube formation	8	86	0.0123785	0.0299989
GO:0003002	regionalization	16	237	0.0124936	0.0302469
GO:0008285	negative regulation of cell proliferation	15	217	0.0125236	0.0302888
GO:0006112	energy reserve metabolic process	5	39	0.0125667	0.0303312
GO:0034599	cellular response to oxidative stress	5	39	0.0125667	0.0303312
GO:0007584	response to nutrient	9	104	0.0129065	0.0311197
GO:0008584	male gonad development	7	70	0.012954	0.0312025
GO:1901137	carbohydrate derivative biosynthetic process	18	279	0.0129934	0.0312659
GO:0008026	ATP-dependent helicase activity	8	87	0.0132145	0.0317335
GO:0070035	purine NTP-dependent helicase activity	8	87	0.0132145	0.0317335
GO:0048562	embryonic organ morphogenesis	13	179	0.0132429	0.0317697
GO:0001658	branching involved in ureteric bud morphogenesis	4	26	0.0133329	0.0318249
GO:0030901	midbrain development	4	26	0.0133329	0.0318249
GO:0051101	regulation of DNA binding	4	26	0.0133329	0.0318249
GO:0070374	positive regulation of ERK1 and ERK2 cascade	4	26	0.0133329	0.0318249
GO:0090068	positive regulation of cell cycle process	4	26	0.0133329	0.0318249
GO:0044431	Golgi apparatus part	22	365	0.0136867	0.0326365
GO:0007623	circadian rhythm	6	55	0.0139528	0.0331049
GO:0019199	transmembrane receptor protein kinase activity	6	55	0.0139528	0.0331049
GO:0034330	cell junction organization	5	40	0.0139463	0.0331049
GO:0048546	digestive tract morphogenesis	5	40	0.0139463	0.0331049
GO:0048704	embryonic skeletal system morphogenesis	7	71	0.013937	0.0331049
GO:0006396	RNA processing	19	303	0.0143983	0.0341276
GO:0001841	neural tube formation	7	72	0.0149721	0.0353819
GO:0032102	negative regulation of response to external stimulus	7	72	0.0149721	0.0353819
GO:0043279	response to alkaloid	7	72	0.0149721	0.0353819
GO:0046661	male sex differentiation	8	89	0.0150092	0.0354341
GO:0002429	immune response-activating cell surface receptor signaling pathway	4	27	0.0152147	0.0356009
GO:0003705	RNA polymerase II distal enhancer sequence-specific DNA binding transcription factor activity	4	27	0.0152147	0.0356009
GO:0005802	trans-Golgi network	4	27	0.0152147	0.0356009
GO:0007611	learning or memory	10	125	0.0151576	0.0356009
GO:0035116	embryonic hindlimb morphogenesis	4	27	0.0152147	0.0356009
GO:0040011	locomotion	25	434	0.015205	0.0356009
GO:0045582	positive regulation of T cell differentiation	4	27	0.0152147	0.0356009
GO:0051145	smooth muscle cell differentiation	4	27	0.0152147	0.0356009
GO:0055013	cardiac muscle cell development	4	27	0.0152147	0.0356009
GO:0006140	regulation of nucleotide metabolic process	9	107	0.0153275	0.0357942
GO:0016331	morphogenesis of embryonic epithelium	9	107	0.0153275	0.0357942
GO:0007050	cell cycle arrest	5	41	0.0154241	0.0359844
GO:0005975	carbohydrate metabolic process	23	392	0.0159089	0.0370791
GO:0009897	external side of plasma membrane	10	126	0.0159507	0.03714
GO:0043292	contractile fiber	9	108	0.0162041	0.0376931
GO:0035051	cardiocyte differentiation	6	57	0.0164465	0.0382197
GO:0014706	striated muscle tissue development	12	165	0.0167163	0.0388085
GO:0050890	cognition	10	127	0.0167741	0.0389049
GO:0001570	vasculogenesis	5	42	0.0170028	0.0392817
GO:0019208	phosphatase regulator activity	5	42	0.0170028	0.0392817
GO:0021766	hippocampus development	5	42	0.0170028	0.0392817
GO:0044449	contractile fiber part	8	91	0.0169742	0.0392817
GO:0009409	response to cold	4	28	0.0172556	0.0396345
GO:0009898	internal side of plasma membrane	4	28	0.0172556	0.0396345
GO:0019867	outer membrane	7	74	0.0172045	0.0396345
GO:0032680	regulation of tumor necrosis factor production	4	28	0.0172556	0.0396345
GO:0034329	cell junction assembly	4	28	0.0172556	0.0396345
GO:0048701	embryonic cranial skeleton morphogenesis	4	28	0.0172556	0.0396345
GO:0006917	induction of apoptosis	6	58	0.0178017	0.0408098
GO:0050796	regulation of insulin secretion	6	58	0.0178017	0.0408098
GO:0005774	vacuolar membrane	9	110	0.0180666	0.0413373
GO:0070848	response to growth factor stimulus	9	110	0.0180666	0.0413373
GO:0019904	protein domain specific binding	17	269	0.0185448	0.0423908
GO:0045580	regulation of T cell differentiation	5	43	0.018685	0.04267
GO:0000139	Golgi membrane	20	333	0.0187363	0.0427461
GO:0001657	ureteric bud development	6	59	0.0192314	0.0437077
GO:0009953	dorsal/ventral pattern formation	6	59	0.0192314	0.0437077
GO:0012502	induction of programmed cell death	6	59	0.0192314	0.0437077
GO:0022602	ovulation cycle process	6	59	0.0192314	0.0437077
GO:0007492	endoderm development	4	29	0.0194592	0.0439731
GO:0009060	aerobic respiration	4	29	0.0194592	0.0439731
GO:0021532	neural tube patterning	4	29	0.0194592	0.0439731
GO:0055006	cardiac cell development	4	29	0.0194592	0.0439731
GO:0071229	cellular response to acid	4	29	0.0194592	0.0439731
GO:0072009	nephron epithelium development	4	29	0.0194592	0.0439731
GO:0001101	response to acid	7	76	0.0196618	0.0443043
GO:0045926	negative regulation of growth	7	76	0.0196618	0.0443043
GO:0046545	development of primary female sexual characteristics	7	76	0.0196618	0.0443043
GO:0035148	tube formation	8	94	0.0202591	0.045607
GO:0009798	axis specification	5	44	0.020473	0.0460013
GO:0030100	regulation of endocytosis	5	44	0.020473	0.0460013
GO:0030055	cell-substrate junction	6	60	0.0207374	0.0465074
GO:0045619	regulation of lymphocyte differentiation	6	60	0.0207374	0.0465074
GO:0003012	muscle system process	7	77	0.0209779	0.0470024
GO:0005102	receptor binding	34	652	0.0211009	0.0472334
GO:0008234	cysteine-type peptidase activity	9	113	0.0211453	0.0472882
GO:0005912	adherens junction	8	95	0.0214479	0.0479199
GO:0005911	cell-cell junction	12	171	0.0214808	0.0479483
GO:0031970	organelle envelope lumen	4	30	0.0218288	0.0486792
GO:0001704	formation of primary germ layer	5	45	0.0223692	0.0495088
GO:0001764	neuron migration	7	78	0.022354	0.0495088
GO:0009612	response to mechanical stimulus	7	78	0.022354	0.0495088
GO:0014013	regulation of gliogenesis	5	45	0.0223692	0.0495088
GO:0016407	acetyltransferase activity	5	45	0.0223692	0.0495088
GO:0016485	protein processing	5	45	0.0223692	0.0495088
GO:0019318	hexose metabolic process	9	114	0.0222506	0.0495088
GO:0032496	response to lipopolysaccharide	10	133	0.0223884	0.0495088
GO:0045087	innate immune response	9	114	0.0222506	0.0495088
GO:0010008	endosome membrane	13	193	0.0231815	0.0512148
GO:0045927	positive regulation of growth	7	79	0.0237913	0.0524645
GO:0060041	retina development in camera-type eye	7	79	0.0237913	0.0524645
GO:0031175	neuron projection development	16	256	0.023959	0.052744
GO:0031902	late endosome membrane	6	62	0.0239846	0.052744
GO:0045786	negative regulation of cell cycle	6	62	0.0239846	0.052744
GO:0044440	endosomal part	13	194	0.0240589	0.0528584
GO:0001667	ameboidal cell migration	5	46	0.0243756	0.0533076
GO:0002088	lens development in camera-type eye	5	46	0.0243756	0.0533076
GO:0014823	response to activity	4	31	0.0243669	0.0533076
GO:0046328	regulation of JNK cascade	5	46	0.0243756	0.0533076
GO:0071695	anatomical structure maturation	4	31	0.0243669	0.0533076
GO:0050662	coenzyme binding	10	135	0.0245313	0.0535495
GO:0051046	regulation of secretion	14	215	0.0245215	0.0535495
GO:0046883	regulation of hormone secretion	7	80	0.0252908	0.0551566
GO:0030234	enzyme regulator activity	31	593	0.0259189	0.0564747
GO:0019725	cellular homeostasis	21	367	0.0261186	0.0568576
GO:0010741	negative regulation of intracellular protein kinase cascade	5	47	0.0264941	0.057517
GO:0030139	endocytic vesicle	5	47	0.0264941	0.057517
GO:0090287	regulation of cellular response to growth factor stimulus	5	47	0.0264941	0.057517
GO:0005765	lysosomal membrane	7	81	0.0268537	0.0581911
GO:0055001	muscle cell development	7	81	0.0268537	0.0581911
GO:0000149	SNARE binding	4	32	0.027076	0.0584289
GO:0003755	peptidyl-prolyl cis-trans isomerase activity	4	32	0.027076	0.0584289
GO:0005178	integrin binding	4	32	0.027076	0.0584289
GO:0005903	brush border	4	32	0.027076	0.0584289
GO:0044437	vacuolar part	9	118	0.0270864	0.0584289
GO:0022836	gated channel activity	14	218	0.027183	0.058479
GO:0022839	ion gated channel activity	14	218	0.027183	0.058479
GO:0051241	negative regulation of multicellular organismal process	12	177	0.0271835	0.058479
GO:0006897	endocytosis	11	157	0.0272178	0.0584997
GO:0071407	cellular response to organic cyclic compound	7	82	0.028481	0.0611051
GO:1901135	carbohydrate derivative metabolic process	23	415	0.0284814	0.0611051
GO:0044708	single-organism behavior	17	284	0.0293389	0.0628881
GO:0042698	ovulation cycle	6	65	0.0294656	0.0630457
GO:0090276	regulation of peptide hormone secretion	6	65	0.0294656	0.0630457
GO:0001541	ovarian follicle development	4	33	0.0299579	0.0636973
GO:0016529	sarcoplasmic reticulum	4	33	0.0299579	0.0636973
GO:0016859	cis-trans isomerase activity	4	33	0.0299579	0.0636973
GO:0030856	regulation of epithelial cell differentiation	4	33	0.0299579	0.0636973
GO:0045621	positive regulation of lymphocyte differentiation	4	33	0.0299579	0.0636973
GO:0048037	cofactor binding	13	200	0.0298468	0.0636973
GO:0060675	ureteric bud morphogenesis	4	33	0.0299579	0.0636973
GO:0015267	channel activity	17	285	0.0301963	0.0640896
GO:0022803	passive transmembrane transporter activity	17	285	0.0301963	0.0640896
GO:0005249	voltage-gated potassium channel activity	5	49	0.0310743	0.0657181
GO:0007015	actin filament organization	5	49	0.0310743	0.0657181
GO:0032872	regulation of stress-activated MAPK cascade	5	49	0.0310743	0.0657181
GO:0070302	regulation of stress-activated protein kinase signaling cascade	5	49	0.0310743	0.0657181
GO:0003007	heart morphogenesis	8	102	0.0311767	0.0658176
GO:0051260	protein homooligomerization	9	121	0.0311681	0.0658176
GO:0002791	regulation of peptide secretion	6	66	0.0314606	0.0662989
GO:0090087	regulation of peptide transport	6	66	0.0314606	0.0662989
GO:0003001	generation of a signal involved in cell-cell signaling	7	84	0.0319328	0.0671748
GO:0023061	signal release	7	84	0.0319328	0.0671748
GO:0005996	monosaccharide metabolic process	9	122	0.0326188	0.0685572
GO:0030183	B cell differentiation	4	34	0.0330139	0.069204
GO:0045685	regulation of glial cell differentiation	4	34	0.0330139	0.069204
GO:0051153	regulation of striated muscle cell differentiation	4	34	0.0330139	0.069204
GO:0001756	somitogenesis	5	50	0.0335389	0.0700011
GO:0006694	steroid biosynthetic process	5	50	0.0335389	0.0700011
GO:0006913	nucleocytoplasmic transport	6	67	0.0335416	0.0700011
GO:0016358	dendrite development	5	50	0.0335389	0.0700011
GO:0031072	heat shock protein binding	6	67	0.0335416	0.0700011
GO:0048592	eye morphogenesis	7	85	0.0337591	0.0703932
GO:0005244	voltage-gated ion channel activity	9	123	0.0341156	0.0710118
GO:0022832	voltage-gated channel activity	9	123	0.0341156	0.0710118
GO:0016324	apical plasma membrane	10	143	0.0345843	0.0719244
GO:0009791	post-embryonic development	7	86	0.0356536	0.0740834
GO:0051169	nuclear transport	6	68	0.0357096	0.0741348
GO:0031349	positive regulation of defense response	5	51	0.0361215	0.0747939
GO:0045666	positive regulation of neuron differentiation	5	51	0.0361215	0.0747939
GO:0060560	developmental growth involved in morphogenesis	5	51	0.0361215	0.0747939
GO:0035137	hindlimb morphogenesis	4	35	0.0362452	0.0748543
GO:0046651	lymphocyte proliferation	4	35	0.0362452	0.0748543
GO:0070372	regulation of ERK1 and ERK2 cascade	4	35	0.0362452	0.0748543
GO:0010769	regulation of cell morphogenesis involved in differentiation	7	87	0.037617	0.0776198
GO:0000082	G1/S transition of mitotic cell cycle	3	21	0.038287	0.0777858
GO:0001892	embryonic placenta development	6	69	0.0379655	0.0777858
GO:0001947	heart looping	3	21	0.038287	0.0777858
GO:0003746	translation elongation factor activity	3	21	0.038287	0.0777858
GO:0005637	nuclear inner membrane	3	21	0.038287	0.0777858
GO:0006779	porphyrin-containing compound biosynthetic process	3	21	0.038287	0.0777858
GO:0009913	epidermal cell differentiation	6	69	0.0379655	0.0777858
GO:0031968	organelle outer membrane	6	69	0.0379655	0.0777858
GO:0032092	positive regulation of protein binding	3	21	0.038287	0.0777858
GO:0032387	negative regulation of intracellular transport	3	21	0.038287	0.0777858
GO:0045089	positive regulation of innate immune response	3	21	0.038287	0.0777858
GO:0045638	negative regulation of myeloid cell differentiation	3	21	0.038287	0.0777858
GO:0045682	regulation of epidermis development	3	21	0.038287	0.0777858
GO:0046635	positive regulation of alpha-beta T cell activation	3	21	0.038287	0.0777858
GO:0070161	anchoring junction	8	106	0.0379133	0.0777858
GO:0070997	neuron death	3	21	0.038287	0.0777858
GO:0072210	metanephric nephron development	3	21	0.038287	0.0777858
GO:1900542	regulation of purine nucleotide metabolic process	8	106	0.0379133	0.0777858
GO:0019882	antigen processing and presentation	5	52	0.0388232	0.0787405
GO:0035264	multicellular organism growth	5	52	0.0388232	0.0787405
GO:0032943	mononuclear cell proliferation	4	36	0.0396524	0.0800122
GO:0035085	cilium axoneme	4	36	0.0396524	0.0800122
GO:0043204	perikaryon	4	36	0.0396524	0.0800122
GO:0045216	cell-cell junction organization	4	36	0.0396524	0.0800122
GO:0051188	cofactor biosynthetic process	7	88	0.0396501	0.0800122
GO:0097014	microtubule-based flagellar cytoplasm	4	36	0.0396524	0.0800122
GO:0002253	activation of immune response	6	70	0.0403104	0.0812709
GO:0009165	nucleotide biosynthetic process	10	147	0.0405585	0.0817018
GO:0000982	RNA polymerase II core promoter proximal region sequence-specific DNA binding transcription factor activity	5	53	0.0416449	0.0837481
GO:0005925	focal adhesion	5	53	0.0416449	0.0837481
GO:0030902	hindbrain development	7	89	0.0417536	0.0838958
GO:0002053	positive regulation of mesenchymal cell proliferation	3	22	0.0431782	0.0854992
GO:0005216	ion channel activity	16	276	0.0431341	0.0854992
GO:0007265	Ras protein signal transduction	4	37	0.0432356	0.0854992
GO:0008637	apoptotic mitochondrial changes	3	22	0.0431782	0.0854992
GO:0010226	response to lithium ion	3	22	0.0431782	0.0854992
GO:0010259	multicellular organismal aging	3	22	0.0431782	0.0854992
GO:0014003	oligodendrocyte development	3	22	0.0431782	0.0854992
GO:0030522	intracellular receptor mediated signaling pathway	3	22	0.0431782	0.0854992
GO:0030864	cortical actin cytoskeleton	3	22	0.0431782	0.0854992
GO:0032330	regulation of chondrocyte differentiation	3	22	0.0431782	0.0854992
GO:0043198	dendritic shaft	3	22	0.0431782	0.0854992
GO:0045639	positive regulation of myeloid cell differentiation	3	22	0.0431782	0.0854992
GO:0046686	response to cadmium ion	3	22	0.0431782	0.0854992
GO:0048489	synaptic vesicle transport	4	37	0.0432356	0.0854992
GO:0048709	oligodendrocyte differentiation	4	37	0.0432356	0.0854992
GO:0048732	gland development	13	211	0.042977	0.0854992
GO:0061371	determination of heart left/right asymmetry	3	22	0.0431782	0.0854992
GO:0070661	leukocyte proliferation	4	37	0.0432356	0.0854992
GO:0072080	nephron tubule development	3	22	0.0431782	0.0854992
GO:0009611	response to wounding	21	388	0.0433572	0.0856683
GO:0001501	skeletal system development	15	255	0.0441776	0.0872167
GO:0061053	somite development	5	54	0.0445871	0.0879522
GO:0043087	regulation of GTPase activity	6	72	0.0452696	0.0892244
GO:0016747	transferase activity, transferring acyl groups other than amino-acyl groups	8	110	0.0455617	0.0897257
GO:0035023	regulation of Rho protein signal transduction	7	91	0.0461743	0.0907814
GO:0044262	cellular carbohydrate metabolic process	7	91	0.0461743	0.0907814
GO:0022838	substrate-specific channel activity	16	279	0.0467521	0.0918413
GO:0000187	activation of MAPK activity	4	38	0.0469948	0.0919379
GO:0001707	mesoderm formation	4	38	0.0469948	0.0919379
GO:0008080	N-acetyltransferase activity	4	38	0.0469948	0.0919379
GO:0019888	protein phosphatase regulator activity	4	38	0.0469948	0.0919379
GO:0048660	regulation of smooth muscle cell proliferation	4	38	0.0469948	0.0919379
GO:1901293	nucleoside phosphate biosynthetic process	10	151	0.0472039	0.092271
GO:0007243	intracellular protein kinase cascade	8	111	0.0476206	0.0929616
GO:0048667	cell morphogenesis involved in neuron differentiation	12	193	0.0476355	0.0929616
GO:0001702	gastrulation with mouth forming second	3	23	0.048365	0.0934637
GO:0009620	response to fungus	3	23	0.048365	0.0934637
GO:0014015	positive regulation of gliogenesis	3	23	0.048365	0.0934637
GO:0022407	regulation of cell-cell adhesion	3	23	0.048365	0.0934637
GO:0035821	modification of morphology or physiology of other organism	3	23	0.048365	0.0934637
GO:0040018	positive regulation of multicellular organism growth	3	23	0.048365	0.0934637
GO:0046824	positive regulation of nucleocytoplasmic transport	3	23	0.048365	0.0934637
GO:0048639	positive regulation of developmental growth	3	23	0.048365	0.0934637
GO:0050851	antigen receptor-mediated signaling pathway	3	23	0.048365	0.0934637
GO:0055086	nucleobase-containing small molecule metabolic process	15	258	0.0480282	0.0934637
GO:0071331	cellular response to hexose stimulus	3	23	0.048365	0.0934637
GO:0071333	cellular response to glucose stimulus	3	23	0.048365	0.0934637
GO:0043086	negative regulation of catalytic activity	7	92	0.0484926	0.0936342
GO:0016853	isomerase activity	8	112	0.0497391	0.095885
GO:0030136	clathrin-coated vesicle	8	112	0.0497391	0.095885
GO:0003700	sequence-specific DNA binding transcription factor activity	32	653	0.0504545	0.0971852
GO:0006633	fatty acid biosynthetic process	6	74	0.0505925	0.0972932
GO:0033124	regulation of GTP catabolic process	6	74	0.0505925	0.0972932
GO:0001077	RNA polymerase II core promoter proximal region sequence-specific DNA binding transcription factor activity involved in positive regulation of transcription	4	39	0.0509294	0.0973109
GO:0005741	mitochondrial outer membrane	5	56	0.0508355	0.0973109
GO:0005770	late endosome	7	93	0.0508836	0.0973109
GO:0005924	cell-substrate adherens junction	5	56	0.0508355	0.0973109
GO:0006364	rRNA processing	5	56	0.0508355	0.0973109
GO:0016049	cell growth	4	39	0.0509294	0.0973109
GO:0030665	clathrin-coated vesicle membrane	5	56	0.0508355	0.0973109
GO:0050885	neuromuscular process controlling balance	4	39	0.0509294	0.0973109
GO:0001071	nucleic acid binding transcription factor activity	32	654	0.0512998	0.0979397
GO:0048878	chemical homeostasis	22	419	0.0516963	0.0986175
GO:0030001	metal ion transport	10	154	0.0526433	0.100343
GO:0030198	extracellular matrix organization	7	94	0.0533476	0.101442
GO:0043062	extracellular structure organization	7	94	0.0533476	0.101442
GO:0048706	embryonic skeletal system development	7	94	0.0533476	0.101442
GO:0006898	receptor-mediated endocytosis	3	24	0.0538414	0.101729
GO:0017015	regulation of transforming growth factor beta receptor signaling pathway	3	24	0.0538414	0.101729
GO:0033014	tetrapyrrole biosynthetic process	3	24	0.0538414	0.101729
GO:0043178	alcohol binding	3	24	0.0538414	0.101729
GO:0043434	response to peptide hormone stimulus	9	134	0.0537712	0.101729
GO:0051651	maintenance of location in cell	3	24	0.0538414	0.101729
GO:0071326	cellular response to monosaccharide stimulus	3	24	0.0538414	0.101729
GO:0090288	negative regulation of cellular response to growth factor stimulus	3	24	0.0538414	0.101729
GO:0009416	response to light stimulus	8	114	0.0541567	0.102081
GO:0009615	response to virus	8	114	0.0541567	0.102081
GO:0016072	rRNA metabolic process	5	57	0.0541421	0.102081
GO:0001228	RNA polymerase II transcription regulatory region sequence-specific DNA binding transcription factor activity involved in positive regulation of transcription	4	40	0.0550387	0.103497
GO:0048332	mesoderm morphogenesis	4	40	0.0550387	0.103497
GO:0051346	negative regulation of hydrolase activity	4	40	0.0550387	0.103497
GO:0032870	cellular response to hormone stimulus	8	115	0.0564565	0.106079
GO:0021761	limbic system development	5	58	0.0575705	0.108001
GO:0045785	positive regulation of cell adhesion	5	58	0.0575705	0.108001
GO:0044456	synapse part	17	310	0.0581365	0.108977
GO:0001569	patterning of blood vessels	3	25	0.0596008	0.110587
GO:0005758	mitochondrial intermembrane space	3	25	0.0596008	0.110587
GO:0005913	cell-cell adherens junction	3	25	0.0596008	0.110587
GO:0010464	regulation of mesenchymal cell proliferation	3	25	0.0596008	0.110587
GO:0021795	cerebral cortex cell migration	3	25	0.0596008	0.110587
GO:0030424	axon	12	200	0.059246	0.110587
GO:0030837	negative regulation of actin filament polymerization	3	25	0.0596008	0.110587
GO:0034976	response to endoplasmic reticulum stress	3	25	0.0596008	0.110587
GO:0048645	organ formation	3	25	0.0596008	0.110587
GO:0051224	negative regulation of protein transport	3	25	0.0596008	0.110587
GO:0060359	response to ammonium ion	4	41	0.0593213	0.110587
GO:0061383	trabecula morphogenesis	3	25	0.0596008	0.110587
GO:0071478	cellular response to radiation	3	25	0.0596008	0.110587
GO:0048666	neuron development	19	357	0.0601059	0.111438
GO:0048812	neuron projection morphogenesis	12	201	0.0610456	0.113092
GO:0007610	behavior	18	335	0.0613042	0.113482
GO:0006606	protein import into nucleus	4	42	0.0637759	0.117508
GO:0007422	peripheral nervous system development	4	42	0.0637759	0.117508
GO:0016528	sarcoplasm	4	42	0.0637759	0.117508
GO:0044744	protein targeting to nucleus	4	42	0.0637759	0.117508
GO:0050728	negative regulation of inflammatory response	4	42	0.0637759	0.117508
GO:0051170	nuclear import	4	42	0.0637759	0.117508
GO:0002683	negative regulation of immune system process	7	98	0.063941	0.11763
GO:0030879	mammary gland development	7	98	0.063941	0.11763
GO:1901654	response to ketone	5	60	0.0647916	0.119102
GO:0009117	nucleotide metabolic process	13	225	0.0649263	0.119257
GO:0003143	embryonic heart tube morphogenesis	3	26	0.0656357	0.119269
GO:0007140	male meiosis	3	26	0.0656357	0.119269
GO:0007162	negative regulation of cell adhesion	3	26	0.0656357	0.119269
GO:0007435	salivary gland morphogenesis	3	26	0.0656357	0.119269
GO:0009118	regulation of nucleoside metabolic process	6	79	0.0655106	0.119269
GO:0018108	peptidyl-tyrosine phosphorylation	3	26	0.0656357	0.119269
GO:0030811	regulation of nucleotide catabolic process	6	79	0.0655106	0.119269
GO:0033121	regulation of purine nucleotide catabolic process	6	79	0.0655106	0.119269
GO:0035265	organ growth	3	26	0.0656357	0.119269
GO:0042098	T cell proliferation	3	26	0.0656357	0.119269
GO:0042311	vasodilation	3	26	0.0656357	0.119269
GO:0043255	regulation of carbohydrate biosynthetic process	3	26	0.0656357	0.119269
GO:0046632	alpha-beta T cell differentiation	3	26	0.0656357	0.119269
GO:0090101	negative regulation of transmembrane receptor protein serine/threonine kinase signaling pathway	3	26	0.0656357	0.119269
GO:0050877	neurological system process	30	622	0.0666113	0.120949
GO:0006469	negative regulation of protein kinase activity	4	43	0.0684006	0.124104
GO:0014020	primary neural tube formation	5	61	0.0685836	0.124151
GO:0019207	kinase regulator activity	5	61	0.0685836	0.124151
GO:0042277	peptide binding	5	61	0.0685836	0.124151
GO:0008380	RNA splicing	7	100	0.069683	0.126045
GO:0005783	endoplasmic reticulum	32	674	0.0704488	0.127333
GO:0046578	regulation of Ras protein signal transduction	10	163	0.0713885	0.128836
GO:1901566	organonitrogen compound biosynthetic process	16	296	0.0713372	0.128836
GO:0000981	sequence-specific DNA binding RNA polymerase II transcription factor activity	8	121	0.0715465	0.129023
GO:0006778	porphyrin-containing compound metabolic process	3	27	0.0719383	0.129337
GO:0045185	maintenance of protein location	3	27	0.0719383	0.129337
GO:0048066	developmental pigmentation	3	27	0.0719383	0.129337
GO:0071322	cellular response to carbohydrate stimulus	3	27	0.0719383	0.129337
GO:0031301	integral to organelle membrane	5	62	0.0724957	0.130043
GO:0033218	amide binding	5	62	0.0724957	0.130043
GO:0043406	positive regulation of MAP kinase activity	5	62	0.0724957	0.130043
GO:0010876	lipid localization	7	101	0.0726656	0.130151
GO:0050778	positive regulation of immune response	7	101	0.0726656	0.130151
GO:0007229	integrin-mediated signaling pathway	4	44	0.0731934	0.130703
GO:0019838	growth factor binding	4	44	0.0731934	0.130703
GO:0031348	negative regulation of defense response	4	44	0.0731934	0.130703
GO:0032838	cell projection cytoplasm	4	44	0.0731934	0.130703
GO:0022037	metencephalon development	5	63	0.0765274	0.136246
GO:0031674	I band	5	63	0.0765274	0.136246
GO:0032318	regulation of Ras GTPase activity	5	63	0.0765274	0.136246
GO:0048593	camera-type eye morphogenesis	5	63	0.0765274	0.136246
GO:0006944	cellular membrane fusion	3	28	0.0785003	0.139133
GO:0007409	axonogenesis	10	166	0.0784643	0.139133
GO:0009895	negative regulation of catabolic process	3	28	0.0785003	0.139133
GO:0018212	peptidyl-tyrosine modification	3	28	0.0785003	0.139133
GO:0019905	syntaxin binding	3	28	0.0785003	0.139133
GO:0061025	membrane fusion	3	28	0.0785003	0.139133
GO:0055082	cellular chemical homeostasis	16	301	0.0799528	0.141602
GO:0005769	early endosome	7	104	0.0820597	0.145117
GO:0071396	cellular response to lipid	7	104	0.0820597	0.145117
GO:0004721	phosphoprotein phosphatase activity	8	125	0.0828465	0.146399
GO:0005930	axoneme	4	46	0.0832734	0.146935
GO:0051147	regulation of muscle cell differentiation	4	46	0.0832734	0.146935
GO:0006753	nucleoside phosphate metabolic process	13	235	0.0844909	0.148972
GO:0009948	anterior/posterior axis specification	3	29	0.0853127	0.149203
GO:0031056	regulation of histone modification	3	29	0.0853127	0.149203
GO:0032272	negative regulation of protein polymerization	3	29	0.0853127	0.149203
GO:0032649	regulation of interferon-gamma production	3	29	0.0853127	0.149203
GO:0035282	segmentation	5	65	0.0849452	0.149203
GO:0043525	positive regulation of neuron apoptotic process	3	29	0.0853127	0.149203
GO:0045776	negative regulation of blood pressure	3	29	0.0853127	0.149203
GO:0046631	alpha-beta T cell activation	3	29	0.0853127	0.149203
GO:0046888	negative regulation of hormone secretion	3	29	0.0853127	0.149203
GO:0050905	neuromuscular process	5	65	0.0849452	0.149203
GO:1901216	positive regulation of neuron death	3	29	0.0853127	0.149203
GO:0006486	protein glycosylation	7	106	0.0886927	0.154545
GO:0033673	negative regulation of kinase activity	4	47	0.0885552	0.154545
GO:0043413	macromolecule glycosylation	7	106	0.0886927	0.154545
GO:0051047	positive regulation of secretion	7	106	0.0886927	0.154545
GO:0061180	mammary gland epithelium development	4	47	0.0885552	0.154545
GO:0030216	keratinocyte differentiation	5	66	0.0893292	0.15554
GO:0048705	skeletal system morphogenesis	9	149	0.0906275	0.157685
GO:0003725	double-stranded RNA binding	3	30	0.0923665	0.159774
GO:0007431	salivary gland development	3	30	0.0923665	0.159774
GO:0021695	cerebellar cortex development	3	30	0.0923665	0.159774
GO:0022029	telencephalon cell migration	3	30	0.0923665	0.159774
GO:0032675	regulation of interleukin-6 production	3	30	0.0923665	0.159774
GO:0050777	negative regulation of immune response	3	30	0.0923665	0.159774
GO:0050803	regulation of synapse structure and activity	3	30	0.0923665	0.159774
GO:0061035	regulation of cartilage development	3	30	0.0923665	0.159774
GO:0006959	humoral immune response	4	48	0.0939942	0.162118
GO:0007160	cell-matrix adhesion	4	48	0.0939942	0.162118
GO:0010721	negative regulation of cell development	5	67	0.0938282	0.162118
GO:0030855	epithelial cell differentiation	10	172	0.0938726	0.162118
GO:0008217	regulation of blood pressure	6	87	0.0941671	0.16218
GO:0043405	regulation of MAP kinase activity	6	87	0.0941671	0.16218
GO:0070085	glycosylation	7	108	0.0956194	0.164562
GO:0007498	mesoderm development	5	68	0.0984408	0.169295
GO:0000079	regulation of cyclin-dependent protein kinase activity	3	31	0.0996521	0.17034
GO:0001012	RNA polymerase II regulatory region DNA binding	4	49	0.0995871	0.17034
GO:0001708	cell fate specification	4	49	0.0995871	0.17034
GO:0008047	enzyme activator activity	12	219	0.0996937	0.17034
GO:0008360	regulation of cell shape	4	49	0.0995871	0.17034
GO:0043209	myelin sheath	3	31	0.0996521	0.17034
GO:0044304	main axon	3	31	0.0996521	0.17034
GO:0046634	regulation of alpha-beta T cell activation	3	31	0.0996521	0.17034
GO:0048663	neuron fate commitment	4	49	0.0995871	0.17034
GO:0043197	dendritic spine	7	110	0.102837	0.175458
GO:0044309	neuron spine	7	110	0.102837	0.175458
GO:0045667	regulation of osteoblast differentiation	4	50	0.10533	0.179455
GO:0051348	negative regulation of transferase activity	4	50	0.10533	0.179455
GO:0004702	receptor signaling protein serine/threonine kinase activity	3	32	0.10716	0.181919
GO:0031396	regulation of protein ubiquitination	3	32	0.10716	0.181919
GO:0033013	tetrapyrrole metabolic process	3	32	0.10716	0.181919
GO:0034765	regulation of ion transmembrane transport	3	32	0.10716	0.181919
GO:0060425	lung morphogenesis	3	32	0.10716	0.181919
GO:0022612	gland morphogenesis	6	91	0.110649	0.187708
GO:0005057	receptor signaling protein activity	4	51	0.11122	0.188408
GO:0042542	response to hydrogen peroxide	4	51	0.11122	0.188408
GO:0005905	coated pit	3	33	0.11488	0.19327
GO:0006366	transcription from RNA polymerase II promoter	3	33	0.11488	0.19327
GO:0006869	lipid transport	6	92	0.114986	0.19327
GO:0021517	ventral spinal cord development	3	33	0.11488	0.19327
GO:0021885	forebrain cell migration	3	33	0.11488	0.19327
GO:0030072	peptide hormone secretion	3	33	0.11488	0.19327
GO:0043627	response to estrogen stimulus	6	92	0.114986	0.19327
GO:0050727	regulation of inflammatory response	6	92	0.114986	0.19327
GO:0051091	positive regulation of sequence-specific DNA binding transcription factor activity	3	33	0.11488	0.19327
GO:0051235	maintenance of location	3	33	0.11488	0.19327
GO:0061387	regulation of extent of cell growth	3	33	0.11488	0.19327
GO:0007517	muscle organ development	9	157	0.115156	0.193283
GO:0019637	organophosphate metabolic process	19	390	0.115081	0.193283
GO:0016491	oxidoreductase activity	28	610	0.115562	0.193827
GO:0016410	N-acyltransferase activity	4	52	0.117254	0.196387
GO:0019887	protein kinase regulator activity	4	52	0.117254	0.196387
GO:0005759	mitochondrial matrix	5	72	0.117994	0.197489
GO:0042803	protein homodimerization activity	9	158	0.118456	0.198122
GO:0042175	nuclear outer membrane-endoplasmic reticulum membrane network	19	392	0.119165	0.199167
GO:0051056	regulation of small GTPase mediated signal transduction	11	204	0.120773	0.201713
GO:0030010	establishment of cell polarity	3	34	0.122803	0.204671
GO:0034762	regulation of transmembrane transport	3	34	0.122803	0.204671
GO:0055072	iron ion homeostasis	3	34	0.122803	0.204671
GO:0051090	regulation of sequence-specific DNA binding transcription factor activity	4	53	0.123426	0.205565
GO:0022613	ribonucleoprotein complex biogenesis	6	94	0.12391	0.205939
GO:0042742	defense response to bacterium	6	94	0.12391	0.205939
GO:0072330	monocarboxylic acid biosynthetic process	6	94	0.12391	0.205939
GO:0016746	transferase activity, transferring acyl groups	9	160	0.125209	0.207953
GO:0009266	response to temperature stimulus	5	74	0.128407	0.213114
GO:2000027	regulation of organ morphogenesis	6	95	0.128496	0.213114
GO:0006836	neurotransmitter transport	4	54	0.129733	0.215014
GO:0000041	transition metal ion transport	3	35	0.130918	0.216073
GO:0002790	peptide secretion	3	35	0.130918	0.216073
GO:0006940	regulation of smooth muscle contraction	3	35	0.130918	0.216073
GO:0007269	neurotransmitter secretion	3	35	0.130918	0.216073
GO:0042733	embryonic digit morphogenesis	3	35	0.130918	0.216073
GO:0043409	negative regulation of MAPK cascade	3	35	0.130918	0.216073
GO:0090407	organophosphate biosynthetic process	12	231	0.132107	0.217884
GO:0008015	blood circulation	8	140	0.133931	0.22074
GO:0097305	response to alcohol	9	163	0.135716	0.223527
GO:0002064	epithelial cell development	4	55	0.136171	0.223965
GO:0006936	muscle contraction	4	55	0.136171	0.223965
GO:0035272	exocrine system development	3	36	0.139214	0.228496
GO:0048678	response to axon injury	3	36	0.139214	0.228496
GO:0051271	negative regulation of cellular component movement	3	36	0.139214	0.228496
GO:0019226	transmission of nerve impulse	13	257	0.139336	0.228537
GO:0007267	cell-cell signaling	15	305	0.140382	0.230094
GO:0001843	neural tube closure	4	56	0.142735	0.233629
GO:0050795	regulation of behavior	4	56	0.142735	0.233629
GO:0003013	circulatory system process	8	143	0.145727	0.238362
GO:0004527	exonuclease activity	3	37	0.147683	0.240403
GO:0005932	microtubule basal body	3	37	0.147683	0.240403
GO:0009880	embryonic pattern specification	3	37	0.147683	0.240403
GO:0033267	axon part	6	99	0.147634	0.240403
GO:0046165	alcohol biosynthetic process	3	37	0.147683	0.240403
GO:0051607	defense response to virus	6	99	0.147634	0.240403
GO:0070851	growth factor receptor binding	3	37	0.147683	0.240403
GO:0008203	cholesterol metabolic process	4	57	0.149421	0.242733
GO:0030018	Z disc	4	57	0.149421	0.242733
GO:0060606	tube closure	4	57	0.149421	0.242733
GO:0014069	postsynaptic density	5	78	0.150421	0.243856
GO:0019216	regulation of lipid metabolic process	5	78	0.150421	0.243856
GO:0044327	dendritic spine head	5	78	0.150421	0.243856
GO:0007264	small GTPase mediated signal transduction	12	238	0.153397	0.248512
GO:0005789	endoplasmic reticulum membrane	18	383	0.153813	0.248929
GO:0009100	glycoprotein metabolic process	8	145	0.153864	0.248929
GO:0006954	inflammatory response	11	215	0.155468	0.251352
GO:0030307	positive regulation of cell growth	3	38	0.156313	0.251862
GO:0031300	intrinsic to organelle membrane	5	79	0.156158	0.251862
GO:0032869	cellular response to insulin stimulus	3	38	0.156313	0.251862
GO:0043900	regulation of multi-organism process	3	38	0.156313	0.251862
GO:2000177	regulation of neural precursor cell proliferation	3	38	0.156313	0.251862
GO:0009101	glycoprotein biosynthetic process	7	123	0.156492	0.251978
GO:0022843	voltage-gated cation channel activity	5	80	0.161983	0.260644
GO:0017016	Ras GTPase binding	4	59	0.163142	0.262152
GO:0050770	regulation of axonogenesis	4	59	0.163142	0.262152
GO:0007219	Notch signaling pathway	3	39	0.165095	0.264576
GO:0030529	ribonucleoprotein complex	15	314	0.165082	0.264576
GO:0030672	synaptic vesicle membrane	3	39	0.165095	0.264576
GO:0043473	pigmentation	3	39	0.165095	0.264576
GO:0005261	cation channel activity	9	171	0.165854	0.265613
GO:0035637	multicellular organismal signaling	13	266	0.166317	0.266175
GO:0008021	synaptic vesicle	5	81	0.167895	0.268519
GO:0051250	negative regulation of lymphocyte activation	4	60	0.170167	0.271969
GO:0000987	core promoter proximal region sequence-specific DNA binding	2	21	0.174136	0.275348
GO:0001159	core promoter proximal region DNA binding	2	21	0.174136	0.275348
GO:0001936	regulation of endothelial cell proliferation	2	21	0.174136	0.275348
GO:0002028	regulation of sodium ion transport	2	21	0.174136	0.275348
GO:0005793	endoplasmic reticulum-Golgi intermediate compartment	3	40	0.174019	0.275348
GO:0006612	protein targeting to membrane	2	21	0.174136	0.275348
GO:0019843	rRNA binding	2	21	0.174136	0.275348
GO:0019903	protein phosphatase binding	2	21	0.174136	0.275348
GO:0032153	cell division site	2	21	0.174136	0.275348
GO:0032155	cell division site part	2	21	0.174136	0.275348
GO:0033692	cellular polysaccharide biosynthetic process	2	21	0.174136	0.275348
GO:0042254	ribosome biogenesis	5	82	0.17389	0.275348
GO:0050810	regulation of steroid biosynthetic process	2	21	0.174136	0.275348
GO:0055008	cardiac muscle tissue morphogenesis	2	21	0.174136	0.275348
GO:0060047	heart contraction	2	21	0.174136	0.275348
GO:0070301	cellular response to hydrogen peroxide	2	21	0.174136	0.275348
GO:0042060	wound healing	7	127	0.175169	0.276797
GO:0031267	small GTPase binding	4	61	0.177295	0.279599
GO:0031497	chromatin assembly	4	61	0.177295	0.279599
GO:0055002	striated muscle cell development	4	61	0.177295	0.279599
GO:0007268	synaptic transmission	10	198	0.179376	0.282693
GO:0035270	endocrine system development	5	83	0.179966	0.283435
GO:0005902	microvillus	3	41	0.183074	0.287567
GO:0010565	regulation of cellular ketone metabolic process	3	41	0.183074	0.287567
GO:0015833	peptide transport	3	41	0.183074	0.287567
GO:0042398	cellular modified amino acid biosynthetic process	3	41	0.183074	0.287567
GO:0051969	regulation of transmission of nerve impulse	8	152	0.183973	0.288787
GO:0006333	chromatin assembly or disassembly	4	62	0.184523	0.288887
GO:0016125	sterol metabolic process	4	62	0.184523	0.288887
GO:0050768	negative regulation of neurogenesis	4	62	0.184523	0.288887
GO:0070838	divalent metal ion transport	4	62	0.184523	0.288887
GO:0000271	polysaccharide biosynthetic process	2	22	0.187232	0.291591
GO:0001755	neural crest cell migration	2	22	0.187232	0.291591
GO:0002637	regulation of immunoglobulin production	2	22	0.187232	0.291591
GO:0002712	regulation of B cell mediated immunity	2	22	0.187232	0.291591
GO:0002889	regulation of immunoglobulin mediated immune response	2	22	0.187232	0.291591
GO:0034612	response to tumor necrosis factor	2	22	0.187232	0.291591
GO:0046425	regulation of JAK-STAT cascade	2	22	0.187232	0.291591
GO:2000243	positive regulation of reproductive process	2	22	0.187232	0.291591
GO:0004713	protein tyrosine kinase activity	6	107	0.189404	0.294781
GO:0044057	regulation of system process	14	298	0.190684	0.296578
GO:0002822	regulation of adaptive immune response based on somatic recombination of immune receptors built from immunoglobulin superfamily domains	3	42	0.192251	0.297845
GO:0016627	oxidoreductase activity, acting on the CH-CH group of donors	3	42	0.192251	0.297845
GO:0046879	hormone secretion	3	42	0.192251	0.297845
GO:0050808	synapse organization	4	63	0.191845	0.297845
GO:0061351	neural precursor cell proliferation	3	42	0.192251	0.297845
GO:0065004	protein-DNA complex assembly	4	63	0.191845	0.297845
GO:0016337	cell-cell adhesion	10	202	0.195003	0.301912
GO:0031589	cell-substrate adhesion	4	64	0.199256	0.308094
GO:0051048	negative regulation of secretion	4	64	0.199256	0.308094
GO:0001047	core promoter binding	2	23	0.200457	0.308946
GO:0003015	heart process	2	23	0.200457	0.308946
GO:0047485	protein N-terminus binding	2	23	0.200457	0.308946
GO:0048813	dendrite morphogenesis	2	23	0.200457	0.308946
GO:0051602	response to electrical stimulus	2	23	0.200457	0.308946
GO:0002819	regulation of adaptive immune response	3	43	0.20154	0.310011
GO:0044432	endoplasmic reticulum part	19	426	0.201373	0.310011
GO:0050868	negative regulation of T cell activation	3	43	0.20154	0.310011
GO:0072511	divalent inorganic cation transport	4	65	0.206751	0.317822
GO:0016053	organic acid biosynthetic process	9	181	0.207496	0.318553
GO:0046394	carboxylic acid biosynthetic process	9	181	0.207496	0.318553
GO:0008170	N-methyltransferase activity	3	44	0.210931	0.3232
GO:0009914	hormone transport	3	44	0.210931	0.3232
GO:0042886	amide transport	3	44	0.210931	0.3232
GO:0000302	response to reactive oxygen species	4	66	0.214327	0.32609
GO:0001754	eye photoreceptor cell differentiation	2	24	0.213786	0.32609
GO:0007254	JNK cascade	2	24	0.213786	0.32609
GO:0008305	integrin complex	2	24	0.213786	0.32609
GO:0009108	coenzyme biosynthetic process	4	66	0.214327	0.32609
GO:0021510	spinal cord development	4	66	0.214327	0.32609
GO:0030073	insulin secretion	2	24	0.213786	0.32609
GO:0042491	auditory receptor cell differentiation	2	24	0.213786	0.32609
GO:0050772	positive regulation of axonogenesis	2	24	0.213786	0.32609
GO:0051020	GTPase binding	4	66	0.214327	0.32609
GO:0071824	protein-DNA complex subunit organization	4	66	0.214327	0.32609
GO:0003073	regulation of systemic arterial blood pressure	3	45	0.220415	0.33471
GO:0004540	ribonuclease activity	3	45	0.220415	0.33471
GO:0050880	regulation of blood vessel size	3	45	0.220415	0.33471
GO:0043296	apical junction complex	4	67	0.221978	0.336867
GO:0001974	blood vessel remodeling	2	25	0.227193	0.341293
GO:0002685	regulation of leukocyte migration	2	25	0.227193	0.341293
GO:0003044	regulation of systemic arterial blood pressure mediated by a chemical signal	2	25	0.227193	0.341293
GO:0003151	outflow tract morphogenesis	2	25	0.227193	0.341293
GO:0003729	mRNA binding	2	25	0.227193	0.341293
GO:0006941	striated muscle contraction	2	25	0.227193	0.341293
GO:0007189	adenylate cyclase-activating G-protein coupled receptor signaling pathway	2	25	0.227193	0.341293
GO:0015030	Cajal body	2	25	0.227193	0.341293
GO:0019217	regulation of fatty acid metabolic process	2	25	0.227193	0.341293
GO:0021587	cerebellum morphogenesis	2	25	0.227193	0.341293
GO:0030880	RNA polymerase complex	2	25	0.227193	0.341293
GO:0031032	actomyosin structure organization	2	25	0.227193	0.341293
GO:0042130	negative regulation of T cell proliferation	2	25	0.227193	0.341293
GO:0050873	brown fat cell differentiation	2	25	0.227193	0.341293
GO:0060415	muscle tissue morphogenesis	2	25	0.227193	0.341293
GO:2000179	positive regulation of neural precursor cell proliferation	2	25	0.227193	0.341293
GO:0005126	cytokine receptor binding	6	114	0.229209	0.344103
GO:0000977	RNA polymerase II regulatory region sequence-specific DNA binding	3	46	0.229983	0.344612
GO:0035150	regulation of tube size	3	46	0.229983	0.344612
GO:0071222	cellular response to lipopolysaccharide	3	46	0.229983	0.344612
GO:0010959	regulation of metal ion transport	5	91	0.231143	0.346132
GO:0005083	small GTPase regulator activity	10	211	0.232187	0.347475
GO:0034470	ncRNA processing	6	115	0.235104	0.351619
GO:0031644	regulation of neurological system process	8	163	0.235807	0.352449
GO:0043269	regulation of ion transport	7	139	0.236273	0.352924
GO:0002695	negative regulation of leukocyte activation	4	69	0.237485	0.354289
GO:0005099	Ras GTPase activator activity	4	69	0.237485	0.354289
GO:0097060	synaptic membrane	9	188	0.238914	0.356196
GO:0003156	regulation of organ formation	2	26	0.240656	0.356925
GO:0004864	protein phosphatase inhibitor activity	2	26	0.240656	0.356925
GO:0007528	neuromuscular junction development	2	26	0.240656	0.356925
GO:0015850	organic hydroxy compound transport	2	26	0.240656	0.356925
GO:0030551	cyclic nucleotide binding	2	26	0.240656	0.356925
GO:0033116	endoplasmic reticulum-Golgi intermediate compartment membrane	2	26	0.240656	0.356925
GO:0045211	postsynaptic membrane	8	164	0.240755	0.356925
GO:0050771	negative regulation of axonogenesis	2	26	0.240656	0.356925
GO:0051403	stress-activated MAPK cascade	2	26	0.240656	0.356925
GO:0004518	nuclease activity	6	117	0.247029	0.365998
GO:0004896	cytokine receptor activity	3	48	0.249335	0.368723
GO:0032012	regulation of ARF protein signal transduction	3	48	0.249335	0.368723
GO:0050900	leukocyte migration	3	48	0.249335	0.368723
GO:0030534	adult behavior	5	94	0.251324	0.371203
GO:0051384	response to glucocorticoid stimulus	5	94	0.251324	0.371203
GO:0005778	peroxisomal membrane	2	27	0.254154	0.372216
GO:0018024	histone-lysine N-methyltransferase activity	2	27	0.254154	0.372216
GO:0019212	phosphatase inhibitor activity	2	27	0.254154	0.372216
GO:0030516	regulation of axon extension	2	27	0.254154	0.372216
GO:0030595	leukocyte chemotaxis	2	27	0.254154	0.372216
GO:0031903	microbody membrane	2	27	0.254154	0.372216
GO:0032024	positive regulation of insulin secretion	2	27	0.254154	0.372216
GO:0035019	somatic stem cell maintenance	2	27	0.254154	0.372216
GO:0035303	regulation of dephosphorylation	2	27	0.254154	0.372216
GO:0035914	skeletal muscle cell differentiation	2	27	0.254154	0.372216
GO:0044283	small molecule biosynthetic process	11	241	0.254204	0.372216
GO:0050807	regulation of synapse organization	2	27	0.254154	0.372216
GO:0050866	negative regulation of cell activation	4	71	0.253237	0.372216
GO:0051015	actin filament binding	2	27	0.254154	0.372216
GO:0007519	skeletal muscle tissue development	5	95	0.258148	0.377525
GO:0016323	basolateral plasma membrane	5	95	0.258148	0.377525
GO:0006875	cellular metal ion homeostasis	6	119	0.259124	0.378021
GO:0007613	memory	3	49	0.259101	0.378021
GO:0015662	ATPase activity, coupled to transmembrane movement of ions, phosphorylative mechanism	3	49	0.259101	0.378021
GO:0071214	cellular response to abiotic stimulus	3	49	0.259101	0.378021
GO:0008589	regulation of smoothened signaling pathway	2	28	0.267666	0.388099
GO:0016278	lysine N-methyltransferase activity	2	28	0.267666	0.388099
GO:0016279	protein-lysine N-methyltransferase activity	2	28	0.267666	0.388099
GO:0030799	regulation of cyclic nucleotide metabolic process	2	28	0.267666	0.388099
GO:0031098	stress-activated protein kinase signaling cascade	2	28	0.267666	0.388099
GO:0043271	negative regulation of ion transport	2	28	0.267666	0.388099
GO:0045777	positive regulation of blood pressure	2	28	0.267666	0.388099
GO:0046530	photoreceptor cell differentiation	2	28	0.267666	0.388099
GO:0050773	regulation of dendrite development	2	28	0.267666	0.388099
GO:0060993	kidney morphogenesis	2	28	0.267666	0.388099
GO:0000165	MAPK cascade	3	50	0.268916	0.388892
GO:0002703	regulation of leukocyte mediated immunity	3	50	0.268916	0.388892
GO:0004221	ubiquitin thiolesterase activity	4	73	0.269195	0.388892
GO:0014074	response to purine-containing compound	4	73	0.269195	0.388892
GO:0042552	myelination	3	50	0.268916	0.388892
GO:0051302	regulation of cell division	3	50	0.268916	0.388892
GO:0005773	vacuole	9	195	0.271876	0.392527
GO:0051186	cofactor metabolic process	7	146	0.27474	0.39642
GO:0007612	learning	4	74	0.27724	0.399784
GO:0007596	blood coagulation	3	51	0.278772	0.400431
GO:0031960	response to corticosteroid stimulus	5	98	0.278869	0.400431
GO:0032103	positive regulation of response to external stimulus	3	51	0.278772	0.400431
GO:0032993	protein-DNA complex	3	51	0.278772	0.400431
GO:0033273	response to vitamin	3	51	0.278772	0.400431
GO:0050817	coagulation	3	51	0.278772	0.400431
GO:0060538	skeletal muscle organ development	5	98	0.278869	0.400431
GO:0005901	caveola	2	29	0.281173	0.401314
GO:0009306	protein secretion	2	29	0.281173	0.401314
GO:0019218	regulation of steroid metabolic process	2	29	0.281173	0.401314
GO:0019902	phosphatase binding	2	29	0.281173	0.401314
GO:0021575	hindbrain morphogenesis	2	29	0.281173	0.401314
GO:0034614	cellular response to reactive oxygen species	2	29	0.281173	0.401314
GO:0034637	cellular carbohydrate biosynthetic process	2	29	0.281173	0.401314
GO:0044236	multicellular organismal metabolic process	2	29	0.281173	0.401314
GO:0045669	positive regulation of osteoblast differentiation	2	29	0.281173	0.401314
GO:0071901	negative regulation of protein serine/threonine kinase activity	2	29	0.281173	0.401314
GO:0045471	response to ethanol	4	75	0.285323	0.406992
GO:0007272	ensheathment of neurons	3	52	0.288661	0.410767
GO:0008366	axon ensheathment	3	52	0.288661	0.410767
GO:0044711	single-organism biosynthetic process	11	249	0.288304	0.410767
GO:0090092	regulation of transmembrane receptor protein serine/threonine kinase signaling pathway	3	52	0.288661	0.410767
GO:0008610	lipid biosynthetic process	10	224	0.290004	0.412431
GO:0050801	ion homeostasis	14	327	0.293129	0.416625
GO:0009954	proximal/distal pattern formation	2	30	0.29466	0.417303
GO:0030674	protein binding, bridging	2	30	0.29466	0.417303
GO:0044438	microbody part	2	30	0.29466	0.417303
GO:0044439	peroxisomal part	2	30	0.29466	0.417303
GO:0048806	genitalia development	2	30	0.29466	0.417303
GO:0060326	cell chemotaxis	2	30	0.29466	0.417303
GO:0007599	hemostasis	3	53	0.298575	0.422596
GO:0006873	cellular ion homeostasis	12	277	0.298765	0.422613
GO:0015276	ligand-gated ion channel activity	5	101	0.299904	0.423719
GO:0022834	ligand-gated channel activity	5	101	0.299904	0.423719
GO:0001656	metanephros development	3	54	0.308507	0.432273
GO:0001750	photoreceptor outer segment	2	31	0.308108	0.432273
GO:0003018	vascular process in circulatory system	3	54	0.308507	0.432273
GO:0007009	plasma membrane organization	2	31	0.308108	0.432273
GO:0021549	cerebellum development	3	54	0.308507	0.432273
GO:0032945	negative regulation of mononuclear cell proliferation	2	31	0.308108	0.432273
GO:0042054	histone methyltransferase activity	2	31	0.308108	0.432273
GO:0042475	odontogenesis of dentin-containing tooth	3	54	0.308507	0.432273
GO:0046148	pigment biosynthetic process	2	31	0.308108	0.432273
GO:0050672	negative regulation of lymphocyte proliferation	2	31	0.308108	0.432273
GO:0051896	regulation of protein kinase B signaling cascade	2	31	0.308108	0.432273
GO:0070664	negative regulation of leukocyte proliferation	2	31	0.308108	0.432273
GO:0071375	cellular response to peptide hormone stimulus	3	54	0.308507	0.432273
GO:1901653	cellular response to peptide	3	54	0.308507	0.432273
GO:0005096	GTPase activator activity	8	178	0.313151	0.438522
GO:0042391	regulation of membrane potential	7	153	0.314666	0.440384
GO:0032355	response to estradiol stimulus	3	55	0.318449	0.445416
GO:0001558	regulation of cell growth	5	104	0.321177	0.448107
GO:0006865	amino acid transport	2	32	0.321505	0.448107
GO:0016706	oxidoreductase activity, acting on paired donors, with incorporation or reduction of molecular oxygen, 2-oxoglutarate as one donor, and incorporation of one atom each of oxygen into both donors	2	32	0.321505	0.448107
GO:0016791	phosphatase activity	9	205	0.321027	0.448107
GO:0048644	muscle organ morphogenesis	2	32	0.321505	0.448107
GO:0055088	lipid homeostasis	2	32	0.321505	0.448107
GO:0001505	regulation of neurotransmitter levels	3	56	0.328395	0.456105
GO:0009055	electron carrier activity	5	105	0.328308	0.456105
GO:0015849	organic acid transport	3	56	0.328395	0.456105
GO:0046942	carboxylic acid transport	3	56	0.328395	0.456105
GO:0055065	metal ion homeostasis	6	130	0.327942	0.456105
GO:1901617	organic hydroxy compound biosynthetic process	3	56	0.328395	0.456105
GO:0005791	rough endoplasmic reticulum	2	33	0.334836	0.463423
GO:0014075	response to amine stimulus	2	33	0.334836	0.463423
GO:0030336	negative regulation of cell migration	2	33	0.334836	0.463423
GO:0051262	protein tetramerization	2	33	0.334836	0.463423
GO:0060090	binding, bridging	2	33	0.334836	0.463423
GO:0090277	positive regulation of peptide hormone secretion	2	33	0.334836	0.463423
GO:0000323	lytic vacuole	7	157	0.337939	0.467174
GO:0005764	lysosome	7	157	0.337939	0.467174
GO:0005253	anion channel activity	3	57	0.338338	0.467182
GO:0006937	regulation of muscle contraction	3	57	0.338338	0.467182
GO:0061448	connective tissue development	6	132	0.340743	0.47023
GO:0021953	central nervous system neuron differentiation	5	107	0.342614	0.472536
GO:0002793	positive regulation of peptide secretion	2	34	0.348088	0.477567
GO:0005777	peroxisome	3	58	0.348272	0.477567
GO:0006334	nucleosome assembly	3	58	0.348272	0.477567
GO:0030850	prostate gland development	2	34	0.348088	0.477567
GO:0031227	intrinsic to endoplasmic reticulum membrane	2	34	0.348088	0.477567
GO:0042579	microbody	3	58	0.348272	0.477567
GO:0045598	regulation of fat cell differentiation	2	34	0.348088	0.477567
GO:0046890	regulation of lipid biosynthetic process	2	34	0.348088	0.477567
GO:0060711	labyrinthine layer development	2	34	0.348088	0.477567
GO:2000146	negative regulation of cell motility	2	34	0.348088	0.477567
GO:0005887	integral to plasma membrane	9	211	0.351335	0.481489
GO:0030003	cellular cation homeostasis	6	134	0.353594	0.484306
GO:0034660	ncRNA metabolic process	7	160	0.355541	0.486691
GO:0006816	calcium ion transport	3	59	0.358189	0.490035
GO:0017124	SH3 domain binding	4	84	0.35908	0.49097
GO:0006096	glycolysis	2	35	0.361249	0.492802
GO:0006909	phagocytosis	2	35	0.361249	0.492802
GO:0042440	pigment metabolic process	2	35	0.361249	0.492802
GO:0044450	microtubule organizing center part	2	35	0.361249	0.492802
GO:0001508	regulation of action potential	4	85	0.367314	0.500787
GO:0050804	regulation of synaptic transmission	6	137	0.372932	0.508155
GO:0005231	excitatory extracellular ligand-gated ion channel activity	2	36	0.37431	0.509156
GO:0016765	transferase activity, transferring alkyl or aryl (other than methyl) groups	2	36	0.37431	0.509156
GO:0048741	skeletal muscle fiber development	2	36	0.37431	0.509156
GO:0005923	tight junction	3	61	0.377954	0.512937
GO:0008016	regulation of heart contraction	3	61	0.377954	0.512937
GO:0034728	nucleosome organization	3	61	0.377954	0.512937
GO:0070160	occluding junction	3	61	0.377954	0.512937
GO:1901564	organonitrogen compound metabolic process	24	617	0.380274	0.515791
GO:0002706	regulation of lymphocyte mediated immunity	2	37	0.38726	0.524668
GO:0003014	renal system process	2	37	0.38726	0.524668
GO:0007204	elevation of cytosolic calcium ion concentration	3	62	0.387789	0.524786
GO:0051924	regulation of calcium ion transport	3	62	0.387789	0.524786
GO:0008202	steroid metabolic process	5	114	0.392874	0.531364
GO:0015711	organic anion transport	3	63	0.397587	0.536821
GO:0034655	nucleobase-containing compound catabolic process	3	63	0.397587	0.536821
GO:0042476	odontogenesis	3	63	0.397587	0.536821
GO:0005496	steroid binding	2	38	0.400091	0.539589
GO:0009408	response to heat	2	38	0.400091	0.539589
GO:0008757	S-adenosylmethionine-dependent methyltransferase activity	3	64	0.407341	0.548743
GO:0019228	regulation of action potential in neuron	3	64	0.407341	0.548743
GO:0031226	intrinsic to plasma membrane	9	222	0.407703	0.54892
GO:0001818	negative regulation of cytokine production	2	39	0.412793	0.553577
GO:0006639	acylglycerol metabolic process	2	39	0.412793	0.553577
GO:0006641	triglyceride metabolic process	2	39	0.412793	0.553577
GO:0023021	termination of signal transduction	2	39	0.412793	0.553577
GO:0030308	negative regulation of cell growth	2	39	0.412793	0.553577
GO:0038032	termination of G-protein coupled receptor signaling pathway	2	39	0.412793	0.553577
GO:0060113	inner ear receptor cell differentiation	2	39	0.412793	0.553577
GO:0007601	visual perception	5	117	0.414358	0.555048
GO:0050953	sensory perception of light stimulus	5	117	0.414358	0.555048
GO:0044270	cellular nitrogen compound catabolic process	4	91	0.416468	0.557559
GO:0002526	acute inflammatory response	2	40	0.42536	0.567545
GO:0006575	cellular modified amino acid metabolic process	4	92	0.424588	0.567545
GO:0006638	neutral lipid metabolic process	2	40	0.42536	0.567545
GO:0007224	smoothened signaling pathway	2	40	0.42536	0.567545
GO:0016790	thiolester hydrolase activity	4	92	0.424588	0.567545
GO:0060443	mammary gland morphogenesis	2	40	0.42536	0.567545
GO:0046700	heterocycle catabolic process	4	93	0.43268	0.576987
GO:0046873	metal ion transmembrane transporter activity	10	254	0.433493	0.577747
GO:0008344	adult locomotory behavior	3	67	0.436296	0.580506
GO:0051480	cytosolic calcium ion homeostasis	3	67	0.436296	0.580506
GO:0090257	regulation of muscle system process	3	67	0.436296	0.580506
GO:0000786	nucleosome	2	41	0.437785	0.58086
GO:0006518	peptide metabolic process	2	41	0.437785	0.58086
GO:0018958	phenol-containing compound metabolic process	2	41	0.437785	0.58086
GO:0045665	negative regulation of neuron differentiation	2	41	0.437785	0.58086
GO:0051781	positive regulation of cell division	2	41	0.437785	0.58086
GO:0003713	transcription coactivator activity	2	42	0.450062	0.595818
GO:0005788	endoplasmic reticulum lumen	2	42	0.450062	0.595818
GO:0008276	protein methyltransferase activity	2	42	0.450062	0.595818
GO:1901615	organic hydroxy compound metabolic process	7	176	0.449903	0.595818
GO:0007155	cell adhesion	19	505	0.457194	0.604586
GO:0022610	biological adhesion	19	505	0.457194	0.604586
GO:0031424	keratinization	2	43	0.462185	0.610167
GO:0045995	regulation of embryonic development	2	43	0.462185	0.610167
GO:0046887	positive regulation of hormone secretion	2	43	0.462185	0.610167
GO:0006631	fatty acid metabolic process	6	151	0.462822	0.610667
GO:0030695	GTPase regulator activity	12	316	0.468276	0.617522
GO:0032787	monocarboxylic acid metabolic process	8	207	0.471141	0.620955
GO:0055080	cation homeostasis	7	180	0.473222	0.623352
GO:0042472	inner ear morphogenesis	3	71	0.474033	0.623536
GO:0048747	muscle fiber development	2	44	0.47415	0.623536
GO:0051971	positive regulation of transmission of nerve impulse	2	44	0.47415	0.623536
GO:0008289	lipid binding	20	538	0.476024	0.625654
GO:0000976	transcription regulatory region sequence-specific DNA binding	4	99	0.480477	0.631157
GO:0005089	Rho guanyl-nucleotide exchange factor activity	3	72	0.483287	0.634497
GO:0006066	alcohol metabolic process	5	127	0.484787	0.636116
GO:0006007	glucose catabolic process	2	45	0.485951	0.636237
GO:0007188	adenylate cyclase-modulating G-protein coupled receptor signaling pathway	2	45	0.485951	0.636237
GO:0007606	sensory perception of chemical stimulus	2	45	0.485951	0.636237
GO:0042490	mechanoreceptor differentiation	2	45	0.485951	0.636237
GO:0060589	nucleoside-triphosphatase regulator activity	12	321	0.490072	0.641279
GO:0004519	endonuclease activity	3	73	0.492462	0.644051
GO:0006874	cellular calcium ion homeostasis	4	101	0.496062	0.64769
GO:0007169	transmembrane receptor protein tyrosine kinase signaling pathway	4	101	0.496062	0.64769
GO:0044281	small molecule metabolic process	33	904	0.495557	0.64769
GO:0019320	hexose catabolic process	2	46	0.497586	0.64861
GO:0040013	negative regulation of locomotion	2	46	0.497586	0.64861
GO:0045744	negative regulation of G-protein coupled receptor protein signaling pathway	2	46	0.497586	0.64861
GO:0007187	G-protein coupled receptor signaling pathway, coupled to cyclic nucleotide second messenger	2	47	0.509051	0.662101
GO:0008306	associative learning	2	47	0.509051	0.662101
GO:0017157	regulation of exocytosis	2	47	0.509051	0.662101
GO:0031646	positive regulation of neurological system process	2	47	0.509051	0.662101
GO:0035091	phosphatidylinositol binding	3	75	0.510566	0.663707
GO:0001649	osteoblast differentiation	2	48	0.520343	0.675678
GO:0032526	response to retinoic acid	2	48	0.520343	0.675678
GO:0072503	cellular divalent inorganic cation homeostasis	4	105	0.526611	0.683443
GO:0005088	Ras guanyl-nucleotide exchange factor activity	3	77	0.528322	0.684916
GO:0016702	oxidoreductase activity, acting on single donors with incorporation of molecular oxygen, incorporation of two atoms of oxygen	3	77	0.528322	0.684916
GO:0046365	monosaccharide catabolic process	2	49	0.53146	0.688607
GO:0002821	positive regulation of adaptive immune response	1	21	0.537532	0.690448
GO:0002824	positive regulation of adaptive immune response based on somatic recombination of immune receptors built from immunoglobulin superfamily domains	1	21	0.537532	0.690448
GO:0006636	unsaturated fatty acid biosynthetic process	1	21	0.537532	0.690448
GO:0006760	folic acid-containing compound metabolic process	1	21	0.537532	0.690448
GO:0014014	negative regulation of gliogenesis	1	21	0.537532	0.690448
GO:0016701	oxidoreductase activity, acting on single donors with incorporation of molecular oxygen	3	78	0.537065	0.690448
GO:0031526	brush border membrane	1	21	0.537532	0.690448
GO:0032412	regulation of ion transmembrane transporter activity	1	21	0.537532	0.690448
GO:0033764	steroid dehydrogenase activity, acting on the CH-OH group of donors, NAD or NADP as acceptor	1	21	0.537532	0.690448
GO:0035115	embryonic forelimb morphogenesis	1	21	0.537532	0.690448
GO:0042462	eye photoreceptor cell development	1	21	0.537532	0.690448
GO:0045446	endothelial cell differentiation	1	21	0.537532	0.690448
GO:0051213	dioxygenase activity	3	78	0.537065	0.690448
GO:0051216	cartilage development	4	106	0.534107	0.690448
GO:0060444	branching involved in mammary gland duct morphogenesis	1	21	0.537532	0.690448
GO:0070555	response to interleukin-1	1	21	0.537532	0.690448
GO:0045454	cell redox homeostasis	2	50	0.542399	0.696323
GO:0032844	regulation of homeostatic process	5	136	0.545481	0.699823
GO:2000021	regulation of ion homeostasis	3	79	0.545714	0.699823
GO:0001825	blastocyst formation	1	22	0.554213	0.702378
GO:0002705	positive regulation of leukocyte mediated immunity	1	22	0.554213	0.702378
GO:0002708	positive regulation of lymphocyte mediated immunity	1	22	0.554213	0.702378
GO:0009225	nucleotide-sugar metabolic process	1	22	0.554213	0.702378
GO:0010827	regulation of glucose transport	1	22	0.554213	0.702378
GO:0016229	steroid dehydrogenase activity	1	22	0.554213	0.702378
GO:0016758	transferase activity, transferring hexosyl groups	5	137	0.552017	0.702378
GO:0021846	cell proliferation in forebrain	1	22	0.554213	0.702378
GO:0032368	regulation of lipid transport	1	22	0.554213	0.702378
GO:0032813	tumor necrosis factor receptor superfamily binding	1	22	0.554213	0.702378
GO:0042596	fear response	1	22	0.554213	0.702378
GO:0043407	negative regulation of MAP kinase activity	1	22	0.554213	0.702378
GO:0046488	phosphatidylinositol metabolic process	2	51	0.553159	0.702378
GO:0048844	artery morphogenesis	1	22	0.554213	0.702378
GO:0050660	flavin adenine dinucleotide binding	2	51	0.553159	0.702378
GO:0050805	negative regulation of synaptic transmission	1	22	0.554213	0.702378
GO:0051385	response to mineralocorticoid stimulus	1	22	0.554213	0.702378
GO:0051897	positive regulation of protein kinase B signaling cascade	1	22	0.554213	0.702378
GO:0051966	regulation of synaptic transmission, glutamatergic	1	22	0.554213	0.702378
GO:0055074	calcium ion homeostasis	4	108	0.548919	0.702378
GO:0060674	placenta blood vessel development	1	22	0.554213	0.702378
GO:0072523	purine-containing compound catabolic process	1	22	0.554213	0.702378
GO:0005097	Rab GTPase activator activity	2	52	0.563739	0.71407
GO:0002673	regulation of acute inflammatory response	1	23	0.570293	0.716259
GO:0003158	endothelium development	1	23	0.570293	0.716259
GO:0003382	epithelial cell morphogenesis	1	23	0.570293	0.716259
GO:0004715	non-membrane spanning protein tyrosine kinase activity	1	23	0.570293	0.716259
GO:0006637	acyl-CoA metabolic process	1	23	0.570293	0.716259
GO:0008593	regulation of Notch signaling pathway	1	23	0.570293	0.716259
GO:0016877	ligase activity, forming carbon-sulfur bonds	1	23	0.570293	0.716259
GO:0018105	peptidyl-serine phosphorylation	1	23	0.570293	0.716259
GO:0022898	regulation of transmembrane transporter activity	1	23	0.570293	0.716259
GO:0030177	positive regulation of Wnt receptor signaling pathway	1	23	0.570293	0.716259
GO:0032409	regulation of transporter activity	1	23	0.570293	0.716259
GO:0035383	thioester metabolic process	1	23	0.570293	0.716259
GO:0042641	actomyosin	1	23	0.570293	0.716259
GO:0051289	protein homotetramerization	1	23	0.570293	0.716259
GO:0060740	prostate gland epithelium morphogenesis	1	23	0.570293	0.716259
GO:2000242	negative regulation of reproductive process	1	23	0.570293	0.716259
GO:0060349	bone morphogenesis	2	53	0.574138	0.720707
GO:1901361	organic cyclic compound catabolic process	4	112	0.577781	0.724897
GO:0045111	intermediate filament cytoskeleton	6	170	0.57834	0.725215
GO:0000428	DNA-directed RNA polymerase complex	1	24	0.585793	0.728408
GO:0004869	cysteine-type endopeptidase inhibitor activity	1	24	0.585793	0.728408
GO:0019898	extrinsic to membrane	2	54	0.584354	0.728408
GO:0021522	spinal cord motor neuron differentiation	1	24	0.585793	0.728408
GO:0030802	regulation of cyclic nucleotide biosynthetic process	1	24	0.585793	0.728408
GO:0030808	regulation of nucleotide biosynthetic process	1	24	0.585793	0.728408
GO:0031076	embryonic camera-type eye development	1	24	0.585793	0.728408
GO:0031901	early endosome membrane	2	54	0.584354	0.728408
GO:0046434	organophosphate catabolic process	2	54	0.584354	0.728408
GO:0046834	lipid phosphorylation	1	24	0.585793	0.728408
GO:0046854	phosphatidylinositol phosphorylation	1	24	0.585793	0.728408
GO:0051100	negative regulation of binding	1	24	0.585793	0.728408
GO:0055029	nuclear DNA-directed RNA polymerase complex	1	24	0.585793	0.728408
GO:0060512	prostate gland morphogenesis	1	24	0.585793	0.728408
GO:0072507	divalent inorganic cation homeostasis	4	113	0.58483	0.728408
GO:1900371	regulation of purine nucleotide biosynthetic process	1	24	0.585793	0.728408
GO:0008652	cellular amino acid biosynthetic process	3	84	0.587502	0.73015
GO:0042471	ear morphogenesis	3	85	0.595557	0.739774
GO:0001975	response to amphetamine	1	25	0.600735	0.740397
GO:0002698	negative regulation of immune effector process	1	25	0.600735	0.740397
GO:0003281	ventricular septum development	1	25	0.600735	0.740397
GO:0005272	sodium channel activity	1	25	0.600735	0.740397
GO:0006584	catecholamine metabolic process	1	25	0.600735	0.740397
GO:0006953	acute-phase response	1	25	0.600735	0.740397
GO:0007200	phospholipase C-activating G-protein coupled receptor signaling pathway	1	25	0.600735	0.740397
GO:0010817	regulation of hormone levels	4	115	0.59872	0.740397
GO:0015035	protein disulfide oxidoreductase activity	1	25	0.600735	0.740397
GO:0015718	monocarboxylic acid transport	1	25	0.600735	0.740397
GO:0031128	developmental induction	1	25	0.600735	0.740397
GO:0032963	collagen metabolic process	1	25	0.600735	0.740397
GO:0042246	tissue regeneration	1	25	0.600735	0.740397
GO:0042461	photoreceptor cell development	1	25	0.600735	0.740397
GO:0051970	negative regulation of transmission of nerve impulse	1	25	0.600735	0.740397
GO:0031256	leading edge membrane	2	56	0.60424	0.743945
GO:0051427	hormone receptor binding	2	56	0.60424	0.743945
GO:0007186	G-protein coupled receptor signaling pathway	8	234	0.610045	0.750704
GO:0001669	acrosomal vesicle	2	57	0.613909	0.752293
GO:0001948	glycoprotein binding	1	26	0.615138	0.752293
GO:0006690	icosanoid metabolic process	1	26	0.615138	0.752293
GO:0007566	embryo implantation	1	26	0.615138	0.752293
GO:0008144	drug binding	1	26	0.615138	0.752293
GO:0009712	catechol-containing compound metabolic process	1	26	0.615138	0.752293
GO:0030165	PDZ domain binding	1	26	0.615138	0.752293
GO:0042558	pteridine-containing compound metabolic process	1	26	0.615138	0.752293
GO:0045168	cell-cell signaling involved in cell fate commitment	1	26	0.615138	0.752293
GO:0048145	regulation of fibroblast proliferation	1	26	0.615138	0.752293
GO:0060042	retina morphogenesis in camera-type eye	1	26	0.615138	0.752293
GO:1901568	fatty acid derivative metabolic process	1	26	0.615138	0.752293
GO:0006732	coenzyme metabolic process	4	118	0.619024	0.756361
GO:0006820	anion transport	3	88	0.619101	0.756361
GO:0002455	humoral immune response mediated by circulating immunoglobulin	1	27	0.629022	0.761819
GO:0015036	disulfide oxidoreductase activity	1	27	0.629022	0.761819
GO:0016866	intramolecular transferase activity	1	27	0.629022	0.761819
GO:0016893	endonuclease activity, active with either ribo- or deoxyribonucleic acids and producing 5'-phosphomonoesters	1	27	0.629022	0.761819
GO:0019395	fatty acid oxidation	1	27	0.629022	0.761819
GO:0030173	integral to Golgi membrane	1	27	0.629022	0.761819
GO:0031228	intrinsic to Golgi membrane	1	27	0.629022	0.761819
GO:0033559	unsaturated fatty acid metabolic process	1	27	0.629022	0.761819
GO:0034311	diol metabolic process	1	27	0.629022	0.761819
GO:0034440	lipid oxidation	1	27	0.629022	0.761819
GO:0042220	response to cocaine	1	27	0.629022	0.761819
GO:0043506	regulation of JUN kinase activity	1	27	0.629022	0.761819
GO:0044259	multicellular organismal macromolecule metabolic process	1	27	0.629022	0.761819
GO:0050818	regulation of coagulation	1	27	0.629022	0.761819
GO:0050909	sensory perception of taste	1	27	0.629022	0.761819
GO:0060840	artery development	1	27	0.629022	0.761819
GO:0071383	cellular response to steroid hormone stimulus	1	27	0.629022	0.761819
GO:0030258	lipid modification	2	59	0.632702	0.765495
GO:0046683	response to organophosphorus	2	59	0.632702	0.765495
GO:0005795	Golgi stack	3	90	0.634271	0.767002
GO:0046486	glycerolipid metabolic process	4	121	0.638671	0.771931
GO:0008375	acetylglucosaminyltransferase activity	1	28	0.642406	0.774867
GO:0008542	visual learning	1	28	0.642406	0.774867
GO:0035136	forelimb morphogenesis	1	28	0.642406	0.774867
GO:0050729	positive regulation of inflammatory response	1	28	0.642406	0.774867
GO:0042578	phosphoric ester hydrolase activity	9	272	0.649523	0.783054
GO:0002027	regulation of heart rate	1	29	0.655307	0.786832
GO:0007632	visual behavior	1	29	0.655307	0.786832
GO:0009166	nucleotide catabolic process	1	29	0.655307	0.786832
GO:0016903	oxidoreductase activity, acting on the aldehyde or oxo group of donors	1	29	0.655307	0.786832
GO:0045834	positive regulation of lipid metabolic process	1	29	0.655307	0.786832
GO:0048520	positive regulation of behavior	1	29	0.655307	0.786832
GO:0060603	mammary gland duct morphogenesis	1	29	0.655307	0.786832
GO:0097306	cellular response to alcohol	1	29	0.655307	0.786832
GO:1901681	sulfur compound binding	3	93	0.656225	0.787536
GO:0044724	single-organism carbohydrate catabolic process	2	62	0.659538	0.791112
GO:0005085	guanyl-nucleotide exchange factor activity	4	125	0.663819	0.795845
GO:0003279	cardiac septum development	1	30	0.667743	0.798535
GO:0006730	one-carbon metabolic process	1	30	0.667743	0.798535
GO:0018209	peptidyl-serine modification	1	30	0.667743	0.798535
GO:0019897	extrinsic to plasma membrane	1	30	0.667743	0.798535
GO:0061041	regulation of wound healing	1	30	0.667743	0.798535
GO:0016051	carbohydrate biosynthetic process	2	63	0.668126	0.798591
GO:0030141	secretory granule	4	127	0.675936	0.807519
GO:0016052	carbohydrate catabolic process	2	64	0.676539	0.807833
GO:0002062	chondrocyte differentiation	1	31	0.679731	0.810422
GO:0007628	adult walking behavior	1	31	0.679731	0.810422
GO:0031645	negative regulation of neurological system process	1	31	0.679731	0.810422
GO:0007626	locomotory behavior	4	128	0.68188	0.812576
GO:0019439	aromatic compound catabolic process	3	97	0.683997	0.814691
GO:0005230	extracellular ligand-gated ion channel activity	2	65	0.684776	0.81521
GO:0005539	glycosaminoglycan binding	3	98	0.690672	0.821313
GO:0008060	ARF GTPase activator activity	1	32	0.691287	0.821313
GO:0032312	regulation of ARF GTPase activity	1	32	0.691287	0.821313
[truncated: 377 more rows]
