# Supplementary material for: AuPairWise: A Method to Estimate RNA-Seq Replicability through Co-expression
Source: PLoS Comput Biol. 2016 Apr 15;12(4):e1004868. doi: 10.1371/journal.pcbi.1004868 (PMC4833304; doi:10.1371/journal.pcbi.1004868)
Supplement: S2 Table — (XLSX) [file pcbi.1004868.s011.xlsx]

## Sheet: S2Table
Significance of difference in performance AUROCs for gene-pairs compared to random pairs of the ENCODE dataset.
Noise factor	P-value (two-sided Wilcoxon)
	1000 runs	100 runs
0	0.85	0.8
1	0.93	0.62
2	0.64	0.63
5	0.76	0.92
6	0.28	0.39
7	0.03	0.37
8	0.002	0.38
9	0.001	0.1
10	2.78e-05	0.69
15	9.95e-15	0.15
20	3.08e-59	1.08e-08
25	2.71e-112	6.52e-14
50	2.76e-153	9.92e-17
100	0.08	-
