# Supplementary material for: AuPairWise: A Method to Estimate RNA-Seq Replicability through Co-expression
Source: PLoS Comput Biol. 2016 Apr 15;12(4):e1004868. doi: 10.1371/journal.pcbi.1004868 (PMC4833304; doi:10.1371/journal.pcbi.1004868)
Supplement: S3 Table — (XLSX) [file pcbi.1004868.s012.xlsx]

## Sheet: S3Table
Significance of difference in performance AUROCs for gene-pairs compared to random pairs for microarray and RNAseq versions of the Brainspan dataset
Noise factor	Microarray			RNAseq
	Average AUROCs		p-value	Average AUROCs		p-value
	Co-expressed	Random		Co-expressed	Random
0	0.51	0.5	0.304	0.51	0.5	5.93e-05
1	0.52	0.51	0.754	0.53	0.51	0.0105
2	0.56	0.56	0.585	0.6	0.56	0.719
5	0.68	0.67	0.355	0.8	0.74	9.57e-07
6	0.75	0.72	0.0186	0.84	0.76	1.59e-16
7	0.77	0.76	0.00373	0.88	0.81	1.31e-17
8	0.8	0.79	0.000351	0.92	0.86	3.24e-28
9	0.85	0.82	1.12e-06	0.93	0.87	1.2e-35
10	0.88	0.86	1.62e-09	0.95	0.9	2.58e-41
15	0.97	0.95	1.24e-28	0.99	0.97	1.22e-79
20	0.99	0.98	3.42e-54	1	0.99	2.78e-132
25	1	0.99	8.72e-85	1	1	4.52e-169
50	1	1	NaN	1	1	0.00806
100	1	1	NaN	1	1	NaN
