# Supplementary material for: AuPairWise: A Method to Estimate RNA-Seq Replicability through Co-expression
Source: PLoS Comput Biol. 2016 Apr 15;12(4):e1004868. doi: 10.1371/journal.pcbi.1004868 (PMC4833304; doi:10.1371/journal.pcbi.1004868)
Supplement: S4 Table — (XLSX) [file pcbi.1004868.s013.xlsx]

## Sheet: S4Table
Performance and significance of difference in performance AUROCs for gene-pairs compared to random pairs for 2-fold cross validation of the ENCODE dataset.
Noise factor	Average AUROC		P-value
			(two-sided
			Wilcoxon)
	Co-expressed pairs	Random pairs
0	0.5	0.5	0.357
1	0.5	0.5	0.451
2	0.51	0.51	0.924
5	0.56	0.55	0.00372
7	0.6	0.58	7.38e-05
10	0.65	0.63	0.000503
15	0.71	0.7	0.0738
20	0.76	0.74	2.26e-07
25	0.82	0.76	6.65e-28
50	0.93	0.9	2.23e-25
100	0.98	1	2.05e-182
