# Supplementary material for: AuPairWise: A Method to Estimate RNA-Seq Replicability through Co-expression
Source: PLoS Comput Biol. 2016 Apr 15;12(4):e1004868. doi: 10.1371/journal.pcbi.1004868 (PMC4833304; doi:10.1371/journal.pcbi.1004868)
Supplement: S5 Table — (XLSX) [file pcbi.1004868.s014.xlsx]

## Sheet: S5Table
Average running time of AuPairWise across different sample sizes and repeats for a noise factor
	Number of repeats
	(in secs)			(in mins)		(in hrs)
Number of samples	10	100	1000	10	100	1000
10	161.696	1572	16033	2.69493	26.2	4.45361
20	167.414	1666	16633	2.79023	27.7667	4.62028
100	196.159	1928	19834	3.26931	32.1333	5.50944
500	364.805	3614	36946	6.08007	60.2333	10.2628
